# Supplementary material for: Mapping QTLs for enhancing early biomass derived from Aegilops tauschii in synthetic hexaploid wheat
Source: PLoS One. 2020 Jun 25;15(6):e0234882. doi: 10.1371/journal.pone.0234882 (PMC7316292; doi:10.1371/journal.pone.0234882)
Supplement: S1 Data — (XLS) [file pone.0234882.s001.xls]

## Sheet: Data for phenotype analysis
Trial	Line	Rep.	PH	TN	SFW	SDW
2017CSS	SYN79	1	46.4167	6	31.287	3.7017
2017CSS	SYN80	1	60.75	12.8	94.5474	12.24
2017CSS	YYM001	1	51.1667	11	44.4777	9.158
2017CSS	YYM002	1	59.8333	11.7	44.0795	6.5638
2017CSS	YYM003	1	59.9167	12.1	91.4969	14.26
2017CSS	YYM004	1	46.4167	9	23.7425	4.59
2017CSS	YYM005	1	56.8333	10.1	69.9415	9.945
2017CSS	YYM006	1	57.6667	7.6	35.3866	6.09
2017CSS	YYM007	1	53.8333	10.3	52.4061	6.055
2017CSS	YYM008	1	45.4167	5.8	33.3068	3.325
2017CSS	YYM009	1	52.1667	8.5	42.7304	4.78
2017CSS	YYM010	1	40.18	4	11.218	1.275
2017CSS	YYM011	1	57.0833	10.3	69.8404	8.01
2017CSS	YYM013	1	64.3333	12.4	72.6545	10.87
2017CSS	YYM014	1	53.9167	6.3	24.8334	4.515
2017CSS	YYM015	1	50.6667	8.6	42.7609	6.495
2017CSS	YYM016	1	50.6667	7.2	47.1807	5.47
2017CSS	YYM017	1	55.75	11.2	46.8096	4.89
2017CSS	YYM018	1	50.5	11.7	50.1983	5.59
2017CSS	YYM019	1	46.3333	6.8	27.9021	3.825
2017CSS	YYM020	1	59.25	11.7	59.5943	6.27
2017CSS	YYM021	1	46	6.7	27.6275	3.81
2017CSS	YYM022	1	53.1667	13.2	75.5457	10.765
2017CSS	YYM023	1	50.8333	6.7	26.2988	3.825
2017CSS	YYM024	1	63.8333	9.6	64.2699	9.085
2017CSS	YYM025	1	43.4667	9.2	42.6639	5.75
2017CSS	YYM026	1	43.5	6.3	26.9017	5.15
2017CSS	YYM027	1	64.6667	11.4	51.8457	7.6
2017CSS	YYM028	1	50.0833	5	24.0493	3.57
2017CSS	YYM029	1	60.4167	9.2	74.816	9.415
2017CSS	YYM030	1	53.25	8.5	47.9653	5.35
2017CSS	YYM031	1	45.5833	5.5	12.9039	2.325
2017CSS	YYM032	1	57.0833	8.8	59.8826	7.595
2017CSS	YYM033	1	73.9167	10.2	68.8137	10.96
2017CSS	YYM034	1	65.6667	11.2	91.3215	10.44
2017CSS	YYM035	1	64	7	46.9185	8.335
2017CSS	YYM036	1	50	5	34.519	5.585
2017CSS	YYM037	1	54.1667	6.7	42.6774	5.445
2017CSS	YYM038	1	50.6667	8.5	60.2192	9.485
2017CSS	YYM039	1	68.4167	11	74.0201	12.965
2017CSS	YYM040	1	61.9167	8.9	56.1341	10.2
2017CSS	YYM041	1	68.6667	13.9	94.4983	10.91
2017CSS	YYM042	1	53.0833	10.2	58.9037	7.33
2017CSS	YYM043	1	54	13.2	63.9111	5.565
2017CSS	YYM044	1	69.25	15.8	122.879	15.97
2017CSS	YYM045	1	62.5	13.9	142.88	19.785
2017CSS	YYM046	1	55.4167	12	74.6516	10.63
2017CSS	YYM047	1	54.5833	8.9	133.035	11.96
2017CSS	YYM050	1	64.75	12.1	112.785	15.235
2017CSS	YYM051	1	65.4167	12.5	80.3446	13.66
2017CSS	YYM052	1	55.25	11.8	93.5741	12.895
2017CSS	YYM054	1	41.3333	7.5	23.4813	5.815
2017CSS	YYM055	1	50.1667	4.9	16.1296	2.525
2017CSS	YYM057	1	50.5	10.2	50.1958	6.125
2017CSS	YYM058	1	61.1667	10.7	75.0868	10.165
2017CSS	YYM059	1	54	9.8	83.0366	8.77
2017CSS	YYM060	1	53.75	10.4	30.6968	6.13
2017CSS	YYM061	1	50.3333	10	32.7745	4.685
2017CSS	YYM062	1	55.5	9.2	53.5189	8.64
2017CSS	YYM063	1	60.4167	11	81.1652	12.08
2017CSS	YYM064	1	58.0833	10.5	39.6274	6.69
2017CSS	YYM065	1	59.0833	11.2	51.6644	6.98
2017CSS	YYM066	1	60.3333	12.1	128.883	17.725
2017CSS	YYM067	1	43.75	7.5	38.174	4.87
2017CSS	YYM068	1	41.25	7.8	18.6462	3.13
2017CSS	YYM069	1	58.5833	9.6	59.8241	8.075
2017CSS	YYM070	1	58.3333	11.2	55.6699	8.18
2017CSS	YYM071	1	57.3333	10.4	70.2735	9.325
2017CSS	YYM072	1	60.4167	11.3	72.9114	10.115
2017CSS	YYM073	1	56.5833	10.9	60.6422	8.295
2017CSS	YYM074	1	60.6667	10.4	38.4474	5.385
2017CSS	YYM075	1	50	10.3	39.618	5.815
2017CSS	YYM076	1	60.3333	12.7	55.9373	6.345
2017CSS	YYM077	1	59.3333	11.2	73.7804	10.805
2017CSS	YYM078	1	60.4167	12.1	38.6621	6.17
2017CSS	YYM079	1	53.25	4.5	23.1796	3.31
2017CSS	YYM080	1	51.75	10.2	49.4021	5.47
2017CSS	YYM081	1	51.8333	10.3	44.3888	5.965
2017CSS	YYM082	1	53.75	12.3	100.709	13.75
2017CSS	YYM083	1	62.9167	12.6	65.2224	10.79
2017CSS	YYM084	1	61.3333	12.3	31.7809	4.305
2017CSS	YYM085	1	57	11	54.9519	7.485
2017CSS	YYM086	1	49.9167	6.7	31.4309	4.72
2017CSS	YYM087	1	56.9167	10.3	41.4913	6.52
2017CSS	YYM088	1	59.5833	10	25.5567	4.88
2017CSS	YYM089	1	65.6667	11.2	74.3674	8.835
2017CSS	YYM090	1	53	7.9	19.6647	4.45
2017CSS	YYM091	1	58.75	10.5	30.3953	5.6
2017CSS	YYM092	1	62.3333	9	54.5022	8.21
2017CSS	YYM093	1	55.4167	9.2	47.8384	5.465
2017CSS	YYM094	1	56.0833	11.5	63.8667	9.55
2017CSS	YYM095	1	55.9167	6.8	41.0625	7.91
2017CSS	YYM097	1	56.5833	10	49.1301	9.465
2017CSS	YYM098	1	56.5833	12.4	68.8422	11.89
2017CSS	YYM099	1	47.9167	6.7	56.965	4.6
2017CSS	YYM100	1	59.0833	10.5	56.8069	7.05
2017CSS	YYM102	1	63.1667	9.6	41.7429	8.42
2017CSS	YYM103	1	41.3333	4	6.25427	0.9
2017CSS	YYM104	1	52	6.8	55.8216	4.12
2017CSS	YYM105	1	56.6667	9.6	42.4926	5.955
2017CSS	YYM106	1	64.5	10.7	39.9172	6.845
2017CSS	YYM107	1	60.1667	11.3	46.4698	7.04
2017CSS	YYM108	1	70.25	12.3	72.0949	10.01
2017CSS	YYM109	1	55.6833	8	38.3702	6.53
2017CSS	YYM110	1	51.1667	7.2	39.3437	7.72
2017CSS	YYM111	1	42.5	5.2	12.6464	2.22
2017CSS	YYM112	1	43.4167	11	37.0434	4.145
2017CSS	YYM113	1	56.8333	13.6	49.631	6.18
2017CSS	YYM114	1	56.6667	12.2	70.4289	11.025
2017CSS	YYM115	1	45.1667	7.1	22.1731	2.595
2017CSS	YYM116	1	53.6667	8.9	36.3706	8.175
2017CSS	YYM117	1	54.0833	11	45.866	7.215
2017CSS	YYM118	1	42.75	5.6	26.2962	2.46
2017CSS	YYM119	1	49.25	8.4	44.8999	6.825
2017CSS	YYM120	1	52.8333	13	75.989	8.775
2017CSS	YYM121	1	67.25	12	69.9513	11.915
2017CSS	YYM122	1	54.8333	7.5	41.3764	5.59
2017CSS	YYM123	1	46.6667	7	36.1302	5.91
2017CSS	YYM124	1	57	11.8	49.033	6.915
2017CSS	YYM125	1	52.5	12	83.7575	10.225
2017CSS	YYM126	1	56.5	8.1	37.3517	5.28
2017CSS	YYM127	1	59.1667	14.8	51.6695	6.835
2017CSS	YYM128	1	73.3333	10.2	54.9174	7.01
2017CSS	YYM129	1	58.1667	17.3	99.9076	10.05
2017CSS	YYM130	1	56	10	41.2364	7.77
2017CSS	YYM131	1	46.5	10.7	33.5816	4.18
2017CSS	YYM132	1	66.9167	7.5	59.4459	7.43
2017CSS	YYM133	1	53.1667	9.6	38.1689	6.125
2017CSS	YYM134	1	53.8333	11	75.0413	10.695
2017CSS	YYM135	1	52.1667	11.2	54.2047	8.97
2017CSS	YYM136	1	58.5	10.5	54.8718	8.71
2017CSS	YYM137	1	47.8333	11.1	30.9208	3.875
2017CSS	YYM138	1	53.8333	11	57.372	9.505
2017CSS	YYM139	1	61	12.6	71.4354	10.77
2017CSS	YYM140	1	64.6667	13	64.2425	7.03
2017CSS	YYM141	1	55.5833	12.1	88.5529	12.18
2017CSS	YYM142	1	50.1667	9.8	37.9919	6.7
2017CSS	YYM143	1	52.75	11	40.7956	6.855
2017CSS	YYM144	1	54.25	8.7	94.2511	10.52
2017CSS	YYM145	1	49.75	9.3	34.714	4.51
2017CSS	YYM146	1	57.0833	9.3	41.2727	7.225
2017CSS	YYM147	1	67.8333	14	90.5184	7.385
2017CSS	YYM148	1	51.25	14	68.1674	8.745
2017CSS	YYM149	1	54.8333	13.8	45.9989	6.115
2017CSS	YYM150	1	64.25	12.17	51.0322	8.44
2017CSS	YYM151	1	52.1667	11.1667	55.9991	8.225
2017CSS	YYM152	1	59.6667	9	23.2144	4.655
2017CSS	YYM153	1	59.5	12.1667	75.5326	8.25
2017CSS	YYM154	1	62.6667	12	54.6299	7.41
2017CSS	YYM155	1	60.75	10.8333	108.804	10.64
2017CSS	YYM156	1	60.0833	10.6667	51.1979	6.99
2017CSS	YYM157	1	60.8333	10	47.3189	5.92
2017CSS	YYM158	1	58.5833	10.6667	46.818	7.3
2017CSS	YYM159	1	43.1667	8.83333	24.1365	4.037
2017CSS	YYM160	1	52.3333	8.33333	63.0067	8.445
2017CSS	YYM161	1	47.25	11.5	41.6823	7.85
2017CSS	YYM162	1	47.75	12.6667	68.478	8.825
2017CSS	YYM163	1	52.6667	10.6667	45.9988	7.84
2017CSS	YYM164	1	42.1667	6.5	34.047	4.69
2017CSS	YYM165	1	57.9167	8	53.6385	7.21
2017CSS	YYM166	1	50.8333	11.1667	36.6592	5.53
2017CSS	YYM167	1	47.25	6	20.1588	2.865
2017CSS	YYM168	1	60.5833	14.1667	92.5563	14.0828
2017CSS	YYM169	1	62.9167	10.7517	102.4	13.24
2017CSS	YYM171	1	59.1667	12.1667	44.4312	7.415
2017CSS	YYM172	1	58.4167	7.16667	53.6053	7.19
2017CSS	YYM173	1	69.25	12.5	82.7095	11.345
2017CSS	YYM174	1	68.9167	10.6667	103.031	13.51
2017CSS	YYM175	1	66.1667	11.5	42.6541	6.335
2017CSS	YYM176	1	60.75	8.5	56.8527	7.78
2017CSS	YYM177	1	57.75	10.3333	64.8945	7.775
2017CSS	YYM178	1	50.3333	11.3333	54.4373	8.43
2017CSS	YYM179	1	40	4.16667	15.1686	2.395
2017CSS	YYM180	1	57.3333	6.66667	33.7984	3.98
2017CSS	YYM181	1	58.25	7	44.6397	5.285
2017CSS	YYM183	1	63	10.3333	81.6693	10.36
2017CSS	YYM184	1	65.5	9.83333	72.6422	9.44
2017CSS	YYM185	1	67.8333	12	108.113	10.49
2017CSS	YYM186	1	68	9.66667	80.2341	9.56
2017CSS	YYM187	1	57.4167	9.5	71.0833	9.235
2017CSS	YYM188	1	67.25	7.5	64.2205	8.48
2017CSS	YYM189	1	54.3333	7.66667	42.6798	5.935
2017CSS	YYM190	1	54.1667	10	72.7458	9.86
2017CSS	YYM191	1	58.25	8.83333	57.2264	7.84
2017CSS	YYM192	1	59.4167	8.16667	39.5137	3.865
2017CSS	YYM193	1	62.0833	13.8333	82.1068	9.615
2017CSS	YYM194	1	56.9167	7.83333	36.7517	7.275
2017CSS	YYM195	1	51.9167	4.83333	35.4731	5.27
2017CSS	YYM196	1	52.5	9.5	55.6966	7.71
2017CSS	YYM197	1	42.75	10.5	27.5028	2.32
2017CSS	YYM198	1	58.1667	8.83333	80.4191	11.565
2017CSS	YYM199	1	70.4167	10.3333	71.7586	10.175
2017CSS	YYM201	1	50.0833	9.66667	85.7005	10.945
2017CSS	YYM202	1	42.9167	8.33333	9.99312	1.105
2017CSS	YYM203	1	27.5833	2.75167	7.01111	-100
2017CSS	YYM205	1	34.335	4.3	17.9026	2.0249
2017CSS	YYM206	1	45.8333	8.83333	54.1738	7.665
2017CSS	YYM207	1	60.9167	10.3333	37.0893	4.355
2017CSS	YYM209	1	48.25	11.1667	102.09	12.975
2017CSS	YYM210	1	33.7083	6.08333	7.97171	0.705
2017CSS	YYM211	1	23.6667	2.83333	3.84461	0.77
2017CSS	YYM212	1	45.3333	12.1667	38.4567	4.24
2017CSS	YYM213	1	32.4167	2.09833	3.34709	0.4785
2017GHS	SYN79	1	26	5	13.6259	2.74564
2017GHS	SYN80	1	40.4	8.2	67.4653	8.92542
2017GHS	YYM001	1	46.6	12.2	50.9346	9.32602
2017GHS	YYM002	1	39.8	10	56.1448	6.63009
2017GHS	YYM003	1	46.4	12.8	43.8991	7.42351
2017GHS	YYM004	1	26.75	7.2	34.704	5.21848
2017GHS	YYM005	1	30.6	6.8	56.1381	7.00474
2017GHS	YYM006	1	47.4	10.6	30.2642	5.63123
2017GHS	YYM007	1	37.4	9	27.0823	4.27246
2017GHS	YYM008	1	33	10.8	44.7188	6.08078
2017GHS	YYM009	1	41.8	21.2	47.8369	6.28073
2017GHS	YYM010	1	30.4	8.6	7.79773	0.904
2017GHS	YYM011	1	45.25	13.2	34.5195	6.17112
2017GHS	YYM013	1	36.2	13	50.8639	6.0247
2017GHS	YYM014	1	34.6	7.2	25.6185	3.97738
2017GHS	YYM015	1	38.4	10	29.2115	4.25525
2017GHS	YYM016	1	42.75	18.2	15.2367	2.53529
2017GHS	YYM017	1	38.2	14.2	22.2506	4.05536
2017GHS	YYM018	1	34.2	12.2	15.8425	2.05081
2017GHS	YYM019	1	25.6	8	10.8406	2.25031
2017GHS	YYM020	1	45.6	11.4	25.5025	3.23675
2017GHS	YYM021	1	35	12.2	11.2044	2.90702
2017GHS	YYM022	1	38.2	12.8	32.0019	3.59381
2017GHS	YYM023	1	36.2	15.6	14.8094	2.09866
2017GHS	YYM024	1	50	12.2	76.6786	10.3947
2017GHS	YYM025	1	29.4	11.4	29.0281	3.65477
2017GHS	YYM026	1	32.2	7.4	8.97857	1.81792
2017GHS	YYM027	1	40.4	12.8	42.8711	7.4293
2017GHS	YYM028	1	39.6	12.8	12.6429	3.45339
2017GHS	YYM029	1	41.2	15.2	61.1208	7.60988
2017GHS	YYM030	1	38.4	9.4	28.1811	4.62034
2017GHS	YYM031	1	31.4	8.6	31.0115	4.69005
2017GHS	YYM032	1	32	9.6	45.0296	5.83208
2017GHS	YYM033	1	45.2	10.6	35.877	5.96773
2017GHS	YYM034	1	43.8	11	27.0229	5.79669
2017GHS	YYM035	1	36	9.8	32.3733	4.28333
2017GHS	YYM036	1	31.2	4.6	20.9429	3.22678
2017GHS	YYM037	1	45.4	13	17.9379	2.68219
2017GHS	YYM038	1	43	15	36.5023	5.54719
2017GHS	YYM039	1	29	6	43.5364	7.75474
2017GHS	YYM040	1	35.6	8.8	38.0091	5.01268
2017GHS	YYM041	1	47.8	13.8	86.4729	16.4104
2017GHS	YYM042	1	37	24.8	68.4883	8.94848
2017GHS	YYM043	1	36	20.2	25.1981	4.0964
2017GHS	YYM044	1	44	17.2	29.146	4.99596
2017GHS	YYM045	1	39.8	19.2	56.9447	8.45871
2017GHS	YYM046	1	43.2	12.2	43.4969	6.46653
2017GHS	YYM047	1	39.6	23.2	57.0863	7.7417
2017GHS	YYM050	1	47.6	15	12.2177	1.86902
2017GHS	YYM051	1	40.8	14	35.7705	6.11077
2017GHS	YYM052	1	42.8	22	33.9805	4.658
2017GHS	YYM054	1	30.2	7	20.549	3.54133
2017GHS	YYM055	1	47.4	14.2	20.9743	4.00628
2017GHS	YYM057	1	50.4	12.2	80.1772	10.8898
2017GHS	YYM058	1	39.2	9.4	37.2907	6.41083
2017GHS	YYM059	1	37.8	13.4	16.6336	2.70031
2017GHS	YYM060	1	40.6	11.8	61.2026	9.91501
2017GHS	YYM061	1	35.4	7.6	20.5315	2.43945
2017GHS	YYM062	1	42.6	8.4	61.1165	9.03984
2017GHS	YYM063	1	42.6	10.2	40.2824	6.66671
2017GHS	YYM064	1	46.4	9.4	72.5964	12.6773
2017GHS	YYM065	1	46.6	11.6	73.6799	11.9966
2017GHS	YYM066	1	44	13.6	86.7341	14.6821
2017GHS	YYM067	1	27.8	6.8	27.7515	5.30715
2017GHS	YYM068	1	41.8	12.4	19.6326	3.24024
2017GHS	YYM069	1	39.6	12	41.9058	6.69321
2017GHS	YYM070	1	46.8	12	45.6382	7.46123
2017GHS	YYM071	1	43.6	7.8	50.1871	7.7453
2017GHS	YYM072	1	46.8	11.4	72.6784	11.3703
2017GHS	YYM073	1	44.6	9.6	50.951	5.31703
2017GHS	YYM074	1	34.4	9.2	50.9798	7.45212
2017GHS	YYM075	1	39.2	13.2	62.7993	10.8266
2017GHS	YYM076	1	49.4	13.6	55.7276	8.46531
2017GHS	YYM077	1	43.2	11.8	43.369	6.93557
2017GHS	YYM078	1	43.8	11.4	42.6262	7.2475
2017GHS	YYM079	1	31	8.4	19.3567	2.93091
2017GHS	YYM080	1	39.8	13	32.9619	3.99937
2017GHS	YYM081	1	43.4	13.4	46.6473	6.12874
2017GHS	YYM082	1	39.6	10.2	122.286	16.3368
2017GHS	YYM083	1	39	11.8	60.3456	9.18052
2017GHS	YYM084	1	26.2	12.6	53.8147	7.29598
2017GHS	YYM085	1	43	12	53.6531	9.24436
2017GHS	YYM086	1	34.8	7.8	28.3154	4.74631
2017GHS	YYM087	1	33.2	11.6	55.2914	8.46727
2017GHS	YYM088	1	29.8	7.2	43.5805	6.86004
2017GHS	YYM089	1	32.6	10.2	69.2337	10.0802
2017GHS	YYM090	1	35.2	8.2	16.5096	2.74367
2017GHS	YYM091	1	42.2	9.8	60.1763	8.62124
2017GHS	YYM092	1	42.2	7.4	87.4091	14.2995
2017GHS	YYM093	1	41.8	12.2	51.2238	7.14536
2017GHS	YYM094	1	40.8	9	60.5629	8.56706
2017GHS	YYM095	1	34.4	8.4	52.5397	9.33406
2017GHS	YYM097	1	40	8.2	68.3537	10.6831
2017GHS	YYM098	1	35.4	12.8	43.1836	7.63394
2017GHS	YYM099	1	24.6	10	35.8545	5.29465
2017GHS	YYM100	1	26.8	7.6	35.5796	4.00774
2017GHS	YYM102	1	41.6	9.2	63.2364	10.0236
2017GHS	YYM103	1	35	6.8	30.1118	4.76017
2017GHS	YYM104	1	34.4	7.6	55.1173	4.19889
2017GHS	YYM105	1	31.8	10.4	86.5486	11.9153
2017GHS	YYM106	1	32.2	10.2	60.5031	10.4965
2017GHS	YYM107	1	32.2	9	95.2161	13.7979
2017GHS	YYM108	1	44	12.6	61.4598	9.09206
2017GHS	YYM109	1	33.8	7.8	43.5687	7.0125
2017GHS	YYM110	1	27.6	6	60.7006	10.6496
2017GHS	YYM111	1	28.8	6	51.3963	7.67547
2017GHS	YYM112	1	37.8	10.2	36.3234	6.95228
2017GHS	YYM113	1	45.2	15	58.2645	8.63205
2017GHS	YYM114	1	33.4	10.4	64.6819	8.49489
2017GHS	YYM115	1	31.6	9	22.7893	3.47769
2017GHS	YYM116	1	28.4	7	21.625	4.56232
2017GHS	YYM117	1	35.2	10	24.5589	3.36307
2017GHS	YYM118	1	35	9.2	46.3006	6.04568
2017GHS	YYM119	1	40.4	10.4	87.1176	11.8173
2017GHS	YYM120	1	38.6	11.6	93.4645	11.3181
2017GHS	YYM121	1	44	9.6	47.395	6.38944
2017GHS	YYM122	1	31.6	9.6	31.0725	4.55455
2017GHS	YYM123	1	44.6	12.4	76.7703	11.0727
2017GHS	YYM124	1	40.4	9.4	51.8157	7.19422
2017GHS	YYM125	1	38.4	11.2	34.4933	5.95407
2017GHS	YYM126	1	39.2	10.6	36.4857	5.05401
2017GHS	YYM127	1	30.6	6.8	30.8803	3.13388
2017GHS	YYM128	1	37.2	9.4	21.3179	2.66812
2017GHS	YYM129	1	38.8	12.8	49.7769	6.93467
2017GHS	YYM130	1	37	12.4	39.0003	4.56127
2017GHS	YYM131	1	44.6	6	9.80452	0.873826
2017GHS	YYM132	1	34.6	9.4	56.2606	7.496
2017GHS	YYM133	1	46	9.6	67.0259	9.63352
2017GHS	YYM134	1	33.2	10.2	87.6907	11.7194
2017GHS	YYM135	1	30.8	10.6	77.7035	10.2483
2017GHS	YYM136	1	35	8	32.3868	4.319
2017GHS	YYM137	1	30.4	6	42.6414	6.94034
2017GHS	YYM138	1	32.4	8.6	26.2942	3.11126
2017GHS	YYM139	1	35.2	11.2	54.2199	7.56111
2017GHS	YYM140	1	40.4	9.6	66.7613	7.65686
2017GHS	YYM141	1	34.8	12.4	78.0902	9.3415
2017GHS	YYM142	1	33	6.8	28.5839	4.75208
2017GHS	YYM143	1	38	9.8	46.5725	6.30575
2017GHS	YYM144	1	30.6	10.4	39.7902	5.83614
2017GHS	YYM145	1	30.8	6.6	47.7589	7.09468
2017GHS	YYM146	1	39.2	6	62.2811	9.30473
2017GHS	YYM147	1	37	8.6	65.9866	8.55731
2017GHS	YYM148	1	45.2	9.4	41.4747	6.43905
2017GHS	YYM149	1	32	10.8	79.5434	14.5568
2017GHS	YYM150	1	31.8	10.8	44.3659	6.14
2017GHS	YYM151	1	35.4	11	63.6	8.41222
2017GHS	YYM152	1	31	6.8	34.8852	5.13125
2017GHS	YYM153	1	39.2	10.6	37.1996	4.8179
2017GHS	YYM154	1	34.6	7.6	125.81	17.2901
2017GHS	YYM155	1	31.6	9.4	113.929	12.5128
2017GHS	YYM156	1	31.4	7.2	57.0186	7.24653
2017GHS	YYM157	1	35.8	7.4	63.1663	7.98449
2017GHS	YYM158	1	38.6	9.2	65.9839	8.93322
2017GHS	YYM159	1	33.4	7.6	38.3609	5.13929
2017GHS	YYM160	1	31.4	8	106.423	14.5394
2017GHS	YYM161	1	36.8	15.8	59.7453	6.45747
2017GHS	YYM162	1	40.2	12.4	63.9378	9.27546
2017GHS	YYM163	1	41.6	12	97.3499	10.4312
2017GHS	YYM164	1	31.6	8.4	18.7539	2.48781
2017GHS	YYM165	1	38.2	15.2	91.1725	12.243
2017GHS	YYM166	1	42	12.4	121.151	15.0656
2017GHS	YYM167	1	34.8	4.4	71.0339	9.75588
2017GHS	YYM168	1	49.2	15.2	96.6308	12.2079
2017GHS	YYM169	1	49.2	11.8	103.52	13.1643
2017GHS	YYM171	1	41	14.6	89.6849	12.046
2017GHS	YYM172	1	36.4	3.8	39.5172	4.41674
2017GHS	YYM173	1	45.8	14.6	86.7818	11.7601
2017GHS	YYM174	1	40.6	10.2	91.4505	12.1055
2017GHS	YYM175	1	47	8.8	101.312	13.3678
2017GHS	YYM176	1	41.4	9.2	28.4665	3.91255
2017GHS	YYM177	1	35.6	9	58.1596	5.07111
2017GHS	YYM178	1	41.8	12.4	91.3246	10.8435
2017GHS	YYM179	1	38.2	8.2	47.5965	5.42885
2017GHS	YYM180	1	31.6	7.4	39.083	4.79002
2017GHS	YYM181	1	35.4	7.4	53.2649	6.05177
2017GHS	YYM183	1	35.6	13.2	93.8199	12.2934
2017GHS	YYM184	1	37.8	4.4	67.9292	9.32308
2017GHS	YYM185	1	44.3333	11.6	91.1301	11.5699
2017GHS	YYM186	1	44.8	8.4	98.4941	12.3912
2017GHS	YYM187	1	32.4	8	62.163	8.00139
2017GHS	YYM188	1	33.2	8.2	64.4556	8.56752
2017GHS	YYM189	1	28.2	10.8	41.6701	3.789
2017GHS	YYM190	1	39.6	9.2	65.5454	8.95982
2017GHS	YYM191	1	36.6	5.4	37.4552	4.1704
2017GHS	YYM192	1	31	6.4	22.0233	2.92977
2017GHS	YYM193	1	40.6	9.2	94.8887	11.7536
2017GHS	YYM194	1	33.2	7.8	42.8887	6.00475
2017GHS	YYM195	1	33.2	6.6	26.3043	4.6428
2017GHS	YYM196	1	38.8	9.4	51.5453	7.01406
2017GHS	YYM197	1	29.4	10	39.7229	5.56139
2017GHS	YYM198	1	30	9	33.5569	4.87856
2017GHS	YYM199	1	34.4	8	58.0842	6.50392
2017GHS	YYM201	1	33.8	10.2	81.7545	9.37762
2017GHS	YYM202	1	28.2	10.2	13.5901	1.83
2017GHS	YYM203	1	34.4	11	-100	-100
2017GHS	YYM205	1	34.6	9.6	28.6338	3.96961
2017GHS	YYM206	1	32	10.8	38.3091	6.56692
2017GHS	YYM207	1	32.8	9.6	44.7043	6.04213
2017GHS	YYM209	1	38.6	6.6	85.4807	10.7373
2017GHS	YYM210	1	27	11.2	20.1494	2.60404
2017GHS	YYM211	1	38.2	7.8	15.9501	1.89
2017GHS	YYM212	1	36.8	9.4	63.3837	8.60473
2017GHS	YYM213	1	36	9.4	14.7335	2.2
2018CSS	SYN79	1	50.8333	9	46.8159	6.66
2018CSS	SYN80	1	65.1667	13.3333	81.246	12.17
2018CSS	YYM001	1	59.1667	14.6667	69.6494	8.49
2018CSS	YYM002	1	66	11.6667	52.7303	7.48
2018CSS	YYM003	1	63.5	11.6667	115.93	14.04
2018CSS	YYM004	1	67.6667	10	60.9018	9.49
2018CSS	YYM005	1	59.8333	9.66667	59.3218	8.91
2018CSS	YYM006	1	63.6667	12.6667	68.6778	8.83
2018CSS	YYM007	1	59.3333	14	48.8321	6.78
2018CSS	YYM008	1	46.1667	5.66667	23.9423	3.26
2018CSS	YYM009	1	54	9.66667	57.7809	7.39
2018CSS	YYM010	1	41.5	4.33333	10.5331	1.32
2018CSS	YYM011	1	68	14.3333	94.6902	11.77
2018CSS	YYM013	1	69.3333	17.6667	140.946	17.76
2018CSS	YYM014	1	52.1667	6.33333	28.5676	3.87
2018CSS	YYM015	1	58.6667	11	56.7983	6.43
2018CSS	YYM016	1	66.3333	15.6667	85.581	10.13
2018CSS	YYM017	1	68.6667	16.6667	158.213	17.45
2018CSS	YYM018	1	51.3333	12.3333	108.272	6.15
2018CSS	YYM019	1	46.6667	6.66667	51.0207	5.99
2018CSS	YYM020	1	57.1667	13	70.2602	9.56
2018CSS	YYM021	1	52	7.66667	28.3845	3.81
2018CSS	YYM022	1	54.6667	13.3333	72.075	9.3
2018CSS	YYM023	1	51.5	6.33333	34.2759	4.77
2018CSS	YYM024	1	67.8333	9.33333	70.2483	9.26
2018CSS	YYM025	1	53.3333	10.6667	50.694	6.12
2018CSS	YYM026	1	50.3333	6.33333	45.2433	5.54
2018CSS	YYM027	1	70.6667	13.3333	124.391	12.6
2018CSS	YYM028	1	57.5	5	23.5286	3.15
2018CSS	YYM029	1	61	9.66667	87.1935	10.32
2018CSS	YYM030	1	63.5	13.6667	142.62	15.99
2018CSS	YYM031	1	56.8333	6	30.0155	4.43
2018CSS	YYM032	1	58.5	7.66667	73.0222	9.3
2018CSS	YYM033	1	78.5	10	111.765	13.47
2018CSS	YYM034	1	66.1667	10.3333	84.4552	9.42
2018CSS	YYM035	1	58	8.33333	57.9493	7.29
2018CSS	YYM036	1	49.6667	5.33333	33.5323	4.95
2018CSS	YYM037	1	53.8333	7	52.7071	5.92
2018CSS	YYM038	1	49	8.66667	77.265	8.08
2018CSS	YYM039	1	67.3333	10.3333	109.335	11.22
2018CSS	YYM040	1	64.3333	8.33333	72.16	9.02
2018CSS	YYM041	1	67.8333	14	119.992	13.64
2018CSS	YYM042	1	68	16.3333	208.517	19.9
2018CSS	YYM043	1	70.1667	12.6667	66.528	10.56
2018CSS	YYM044	1	73.6667	16.6667	129.701	15.29
2018CSS	YYM045	1	78.5	22	219.573	24.9
2018CSS	YYM046	1	74.1667	18.3333	288.882	32.74
2018CSS	YYM047	1	75.8333	21.3333	158.322	20.4
2018CSS	YYM050	1	82.1667	17.6667	131.775	15.06
2018CSS	YYM051	1	77.3333	14	232.045	19.67
2018CSS	YYM052	1	73.8333	15.3333	158.402	21.95
2018CSS	YYM054	1	57.8333	8	77.3529	7.89
2018CSS	YYM055	1	60.6667	7.33333	73.0459	6.93
2018CSS	YYM057	1	71.3333	14	113.885	14.26
2018CSS	YYM058	1	73	9.66667	97.8981	13.37
2018CSS	YYM059	1	67	10	107.427	13.65
2018CSS	YYM060	1	68.1667	12.6667	146.121	15.4
2018CSS	YYM061	1	67.6667	9.33333	57.3137	8.09
2018CSS	YYM062	1	68.8333	10.6667	108.505	12.98
2018CSS	YYM063	1	78.1667	12	98.5775	12.04
2018CSS	YYM064	1	79.1667	12.3333	138.619	17.09
2018CSS	YYM065	1	81	12	146.81	16.62
2018CSS	YYM066	1	79.8333	13.3333	172.955	22.05
2018CSS	YYM067	1	71.3333	12.6667	96.348	13.02
2018CSS	YYM068	1	61.8333	10.6667	107.483	11.8
2018CSS	YYM069	1	59.6667	9.33333	71.3786	8.42
2018CSS	YYM070	1	75.1667	13	166.488	21.32
2018CSS	YYM071	1	70.1667	10	80.9594	9.84
2018CSS	YYM072	1	81.3333	12	138.776	17.68
2018CSS	YYM073	1	78.3333	12.3333	182.679	19.63
2018CSS	YYM074	1	74.1667	10	81.6715	9.23
2018CSS	YYM075	1	76.1667	12	166.133	16.68
2018CSS	YYM076	1	78.6667	13.6667	126.36	21.42
2018CSS	YYM077	1	81.1667	14	96.5851	16.58
2018CSS	YYM078	1	85.5	24.6667	154.716	27.4
2018CSS	YYM079	1	53.1667	7.66667	48.848	7.1
2018CSS	YYM080	1	59.6667	16.3333	82.1922	10.49
2018CSS	YYM081	1	59	15	47.4775	6.26
2018CSS	YYM082	1	63.6667	14.6667	133.455	17.89
2018CSS	YYM083	1	59.8333	12.3333	85	10
2018CSS	YYM084	1	56	15.3333	35.5882	4.59
2018CSS	YYM085	1	53.3333	13.3333	55.6904	7.49
2018CSS	YYM086	1	48.1667	6	35.3619	6.14
2018CSS	YYM087	1	57.3333	11.6667	45.0355	6.9
2018CSS	YYM088	1	54.8333	9.33333	28.16	4.18
2018CSS	YYM089	1	62	13	83.831	12.08
2018CSS	YYM090	1	52.5	12.3333	33.9162	4.14
2018CSS	YYM091	1	56.3333	11.6667	39.4632	5.22
2018CSS	YYM092	1	62.5	11	64.2487	8.98
2018CSS	YYM093	1	55.3333	8.66667	50.9197	6.97
2018CSS	YYM094	1	53.6667	10.6667	74.4529	9.88
2018CSS	YYM095	1	66.3333	17.3333	78.8314	9.2
2018CSS	YYM097	1	56.3333	12	94.6877	10.3
2018CSS	YYM098	1	59	14.6667	96.2379	11.89
2018CSS	YYM099	1	47	12	54.97	7.17
2018CSS	YYM100	1	55	12	60.4204	7.16
2018CSS	YYM102	1	60.6667	11.6667	58.9098	7.88
2018CSS	YYM103	1	46.6667	5.66667	25.021	3.82
2018CSS	YYM104	1	49.6667	7.33333	29.744	4.16
2018CSS	YYM105	1	55.8333	12	50.9078	6.62
2018CSS	YYM106	1	60.8333	10.6667	44.084	6.18
2018CSS	YYM107	1	58.3333	12.6667	53.3689	6.73
2018CSS	YYM108	1	68.6667	13.3333	141.94	16.67
2018CSS	YYM109	1	55	7.33333	45.99	5.58
2018CSS	YYM110	1	61.3333	10	80.8697	8.96
2018CSS	YYM111	1	48.3333	8	29.9223	4.24
2018CSS	YYM112	1	53.6667	12.6667	60.4078	8.58
2018CSS	YYM113	1	55.5	13	51.2863	6.7
2018CSS	YYM114	1	55.6667	16	113.223	12.51
2018CSS	YYM115	1	45.6667	6	25.7495	3.24
2018CSS	YYM116	1	54	8.33333	56.265	7.59
2018CSS	YYM117	1	52.6667	11.3333	53.4444	7.34
2018CSS	YYM118	1	45.8333	5.66667	23.3048	3.52
2018CSS	YYM119	1	53.5	8.33333	46.0288	6.06
2018CSS	YYM120	1	58.6667	12.6667	76.2767	8.7
2018CSS	YYM121	1	62.8333	11.3333	69.9663	11.15
2018CSS	YYM122	1	54.5	7.66667	47.0062	6.14
2018CSS	YYM123	1	53.6667	7.66667	55.6603	6.33
2018CSS	YYM124	1	57	12	56.1617	6.88
2018CSS	YYM125	1	54.3333	18.3333	134.343	14.49
2018CSS	YYM126	1	54	8.33333	38.4293	5.05
2018CSS	YYM127	1	62.6667	15.3333	58.4117	6.94
2018CSS	YYM128	1	79.5	18.3333	187.716	25.86
2018CSS	YYM129	1	80.3333	17.6667	112.697	15.57
2018CSS	YYM130	1	78	23	226.4	28.3
2018CSS	YYM131	1	55.1667	11.6667	30.0701	4.09
2018CSS	YYM132	1	66.1667	10	61.7638	8.32
2018CSS	YYM133	1	62.6667	16	147.885	20.64
2018CSS	YYM134	1	72.3333	21	177.548	23.74
2018CSS	YYM135	1	64.6667	13.6667	78.5226	10.34
2018CSS	YYM136	1	64.5	12	73.2381	9.22
2018CSS	YYM137	1	68.8333	11	73.3	9.1
2018CSS	YYM138	1	54.6667	11.6667	80.73	10.53
2018CSS	YYM139	1	57	10.3333	73.4749	10.32
2018CSS	YYM140	1	74.3333	11.6667	130.103	15.83
2018CSS	YYM141	1	74	15	182.173	21.02
2018CSS	YYM142	1	64	9	75.4793	10.35
2018CSS	YYM143	1	59.6667	11.6667	91.0203	12.15
2018CSS	YYM144	1	61.8333	9.66667	76.1822	11.24
2018CSS	YYM145	1	49.6667	9.66667	38.0817	5.84
2018CSS	YYM146	1	69	9.66667	45.8814	6.72
2018CSS	YYM147	1	71	14	92.127	19.05
2018CSS	YYM148	1	67.5	16.6667	181.567	20.95
2018CSS	YYM149	1	62	15.3333	67.3608	9.68
2018CSS	YYM150	1	74.8333	19.6667	130.965	18.93
2018CSS	YYM151	1	66.6667	18	59.298	8.83
2018CSS	YYM152	1	59	8	30.0221	4.34
2018CSS	YYM153	1	63.6667	15	71.9143	9
2018CSS	YYM154	1	72.3333	24.3333	138.429	18.48
2018CSS	YYM155	1	70	19	131.484	13.56
2018CSS	YYM156	1	66.5	13.6667	83.3822	10.28
2018CSS	YYM157	1	74.6667	13.3333	100.992	12.04
2018CSS	YYM158	1	55.1667	16.3333	95.3553	10.84
2018CSS	YYM159	1	52.6667	12.3333	43.832	5.41
2018CSS	YYM160	1	57.3333	13.3333	64.6351	8.96
2018CSS	YYM161	1	54.8333	12	52.5437	6.53
2018CSS	YYM162	1	60.1667	13	65.3877	8.07
2018CSS	YYM163	1	68.3333	15.3333	99.3924	11.94
2018CSS	YYM164	1	55.6667	8.33333	34.004	4.51
2018CSS	YYM165	1	57.8333	11.6667	62.3575	8.34
2018CSS	YYM166	1	52.1667	11	39.3785	4.74
2018CSS	YYM167	1	66.5	9.66667	76.3331	10.29
2018CSS	YYM168	1	77.5	12.3333	109.233	13.02
2018CSS	YYM169	1	62.1667	13.3333	108.153	13.25
2018CSS	YYM171	1	61.5	12.3333	51.5321	7.05
2018CSS	YYM172	1	61	10.6667	61.5938	9.51
2018CSS	YYM173	1	70.5	15	90.0619	12.14
2018CSS	YYM174	1	67.1667	12.3333	128.212	17.77
2018CSS	YYM175	1	67.3333	12	85.1165	11.62
2018CSS	YYM176	1	63.3333	8.66667	50.4804	7.13
2018CSS	YYM177	1	61.1667	13.3333	58.8971	7.5
2018CSS	YYM178	1	75.3333	18.3333	160.046	18.61
2018CSS	YYM179	1	42.3333	5	21.4182	2.29
2018CSS	YYM180	1	54.3333	6	32.8157	4.03
2018CSS	YYM181	1	54.1667	6	46.6494	5.11
2018CSS	YYM183	1	63.5	11	66.8507	9.19
2018CSS	YYM184	1	69	9.33333	67.1288	9.55
2018CSS	YYM185	1	68.1667	14.3333	89.7563	11.72
2018CSS	YYM186	1	67.6667	11.6667	65.2599	8.61
2018CSS	YYM187	1	65.6667	13.6667	78.15	10.42
2018CSS	YYM188	1	68.5	9	68.1532	9.39
2018CSS	YYM189	1	53.6667	7.33333	38.4287	5.39
2018CSS	YYM190	1	63	12.6667	77.28	11.04
2018CSS	YYM191	1	53.5	8	58.5107	8.21
2018CSS	YYM192	1	59	7.66667	34.9	4.6
2018CSS	YYM193	1	70.8333	13	91.52	11.44
2018CSS	YYM194	1	55.3333	7	43.7288	5.98
2018CSS	YYM195	1	51.8333	5	49.4375	5.65
2018CSS	YYM196	1	54.8333	8.66667	42.9653	5.99
2018CSS	YYM197	1	43.3333	10.3333	22.1528	3.19
2018CSS	YYM198	1	57.8333	8.66667	66.2451	10.05
2018CSS	YYM199	1	66	15.3333	61.0937	8.62
2018CSS	YYM201	1	62.8333	15	93.3358	11.92
2018CSS	YYM202	1	45.1667	9	123.419	16.26
2018CSS	YYM203	1	27.1667	5.33333	7.8	-100
2018CSS	YYM205	1	32	12	18.7545	2.49
2018CSS	YYM206	1	43.8333	8.66667	72.3021	8.25
2018CSS	YYM207	1	57.8333	11.6667	50.4545	6.66
2018CSS	YYM209	1	70	14	97.7988	12.24
2018CSS	YYM210	1	44.25	10.5	50.2491	6.87
2018CSS	YYM211	1	38.1667	11.6667	43.7497	5.37
2018CSS	YYM212	1	62	13.3333	55.1729	7.73
2018CSS	YYM213	1	38.3333	2.66667	5.676	0.88
2018GHS	SYN79	1	32.6	7.33333	15.4665	3.058
2018GHS	SYN80	1	44.3	11.5733	64.1461	9.60857
2018GHS	YYM001	1	48.6	14.6667	67.6995	9.25231
2018GHS	YYM002	1	42.8	11	53.4048	7.56818
2018GHS	YYM003	1	49.2	12.3333	95.2638	10.5371
2018GHS	YYM004	1	43.8	10.3	27.7468	5.34524
2018GHS	YYM005	1	48.1	12.6667	41.8049	8.89145
2018GHS	YYM006	1	42.1	13	34.1515	6.34391
2018GHS	YYM007	1	43.1	9.33333	23.4592	6.27814
2018GHS	YYM008	1	41.7	8.89333	37.0357	6.04281
2018GHS	YYM009	1	40.6	9.66667	46.1211	5.17899
2018GHS	YYM010	1	29.2	6	8.29878	1.34609
2018GHS	YYM011	1	44.1	12	44.8712	5.5775
2018GHS	YYM013	1	41.8	13.3333	46.5539	8.2866
2018GHS	YYM014	1	36.4	15.6667	23.9804	5.62486
2018GHS	YYM015	1	42.5	9.33333	36.7074	7.15556
2018GHS	YYM016	1	39	9	17.9441	5.124
2018GHS	YYM017	1	41	9.5	30.7303	6.38938
2018GHS	YYM018	1	34.27	9.25	26.5651	1.90893
2018GHS	YYM019	1	31.875	8.75	14.8526	1.97437
2018GHS	YYM020	1	39.3333	10.6667	26.0005	8.35378
2018GHS	YYM021	1	32.375	7.25	15.355	3.28611
2018GHS	YYM022	1	33.75	10.5	30.8407	6.97944
2018GHS	YYM023	1	33.8	7.98	11.9334	1.98607
2018GHS	YYM024	1	47.7	13.5	77.5216	10.2587
2018GHS	YYM025	1	34.7	10.25	27.3816	3.99306
2018GHS	YYM026	1	36.6	9	16.9594	2.07667
2018GHS	YYM027	1	48.2	12.9	57.8174	8.68565
2018GHS	YYM028	1	37.8	5.9	12.3478	5.36531
2018GHS	YYM029	1	48.6	11.22	64.2967	7.3461
2018GHS	YYM030	1	40.2	13.75	34.8635	3.89991
2018GHS	YYM031	1	39.6	8.56	33.0306	4.00875
2018GHS	YYM032	1	44.6	8.34	41.3858	5.22708
2018GHS	YYM033	1	54.1	11.9	35.7547	5.87631
2018GHS	YYM034	1	42.6	12.25	32.9881	7.67944
2018GHS	YYM035	1	39.9	10.2	31.1607	3.4592
2018GHS	YYM036	1	36.3	11.4	19.521	2.99882
2018GHS	YYM037	1	33.8	9.8	25.1605	2.826
2018GHS	YYM038	1	39.4	14.8	44.11	5.78613
2018GHS	YYM039	1	45.7	15.5	57.1713	7.77867
2018GHS	YYM040	1	44.6	12.44	39.92	4.799
2018GHS	YYM041	1	55.8	19.25	108.001	18.2977
2018GHS	YYM042	1	46.55	16.5	92.9792	8.88674
2018GHS	YYM043	1	42.13	15.88	21.7941	5.84659
2018GHS	YYM044	1	44.44	16.68	36.7219	4.3829
2018GHS	YYM045	1	49.25	15.75	65.0708	8.93792
2018GHS	YYM046	1	46.75	15.34	54.3529	8.96672
2018GHS	YYM047	1	42.6	17.8	54.6886	7.02347
2018GHS	YYM050	1	38.1	13.8	14.835	5.36954
2018GHS	YYM051	1	46	13.47	62.4162	5.29091
2018GHS	YYM052	1	39.1	15	27.9567	6.7874
2018GHS	YYM054	1	34.2	8.87	31.0588	3.8168
2018GHS	YYM055	1	42.1	13.1	72.8649	6.01913
2018GHS	YYM057	1	47	22.2	86.9708	10.0089
2018GHS	YYM058	1	46.4	11.9	38.4417	6.625
2018GHS	YYM059	1	40.4	10.58	16.4486	2.909
2018GHS	YYM060	1	48.1	13.25	93.2743	9.58304
2018GHS	YYM061	1	37.3	13.75	35.8176	5.05577
2018GHS	YYM062	1	48.1	11.75	68.0714	8.66143
2018GHS	YYM063	1	47.3	10.5	53.1278	6.65489
2018GHS	YYM064	1	58.75	14.78	106.481	13.0013
2018GHS	YYM065	1	56.7	19.95	145.203	14.4844
2018GHS	YYM066	1	52.3	14.8	106.204	13.6754
2018GHS	YYM067	1	44.8	10.59	50.3755	6.21807
2018GHS	YYM068	1	38.5	10.75	28.5785	6.71375
2018GHS	YYM069	1	44.5	12.64	58.4541	6.11895
2018GHS	YYM070	1	46.5	12.86	53.4899	6.9985
2018GHS	YYM071	1	48.1	16.88	59.3264	7.92107
2018GHS	YYM072	1	56.7	15.9	81.0529	10.7533
2018GHS	YYM073	1	52.3	10.82	56.5347	8.86075
2018GHS	YYM074	1	47.5	10.9	59.4618	6.9672
2018GHS	YYM075	1	46.5	15.89	110.916	11.0136
2018GHS	YYM076	1	47.2	17.75	45.7132	7.88749
2018GHS	YYM077	1	49	17.8	41.2871	7.00874
2018GHS	YYM078	1	48	20	34.9522	13.1219
2018GHS	YYM079	1	40.6	12.44	47.8097	6.94909
2018GHS	YYM080	1	35	16.75	33.6216	7.00291
2018GHS	YYM081	1	43.3	18.39	43.5674	5.89974
2018GHS	YYM082	1	55.3	21.12	123.9	16.3461
2018GHS	YYM083	1	51.1	16.5	68.263	10.6031
2018GHS	YYM084	1	47.5	14.84	49.7526	6.98169
2018GHS	YYM085	1	48.6	15.75	66.9747	9.77767
2018GHS	YYM086	1	39.7	11.4	23.5079	4.82082
2018GHS	YYM087	1	52.3	19.42	81.9328	10.5531
2018GHS	YYM088	1	47.7	12.85	45.4737	6.4275
2018GHS	YYM089	1	49.5	13.75	65.1807	9.98392
2018GHS	YYM090	1	39.9	12.45	21.9882	4.77868
2018GHS	YYM091	1	55.5	19.28	63.7764	8.67436
2018GHS	YYM092	1	59.6	16.11	105.337	14.6723
2018GHS	YYM093	1	43.7	18.25	46.9702	6.78943
2018GHS	YYM094	1	49.1	16.45	64.8071	8.6457
2018GHS	YYM095	1	50.3	13.87	76.9356	8.56979
2018GHS	YYM097	1	52.6	13.97	98.1864	10.3468
2018GHS	YYM098	1	56.1	13.88	53.7385	8.63929
2018GHS	YYM099	1	39.6	22.06	41.4731	7.8641
2018GHS	YYM100	1	41.5	15.65	65.8725	7.01806
2018GHS	YYM102	1	55.3	17.67	106.039	10.1218
2018GHS	YYM103	1	50.2	21.86	31.178	4.02576
2018GHS	YYM104	1	40.6	10.2	30.03	4.22397
2018GHS	YYM105	1	52.1	16.4	88.9567	11.0646
2018GHS	YYM106	1	52	14	70.2396	9.99847
2018GHS	YYM107	1	52.3	16.7	105.53	13.3077
2018GHS	YYM108	1	49.8	11.9	69.2884	8.97614
2018GHS	YYM109	1	52.6	12.9	50.6879	7.5615
2018GHS	YYM110	1	55.8	12.5	93.5385	10.2243
2018GHS	YYM111	1	46.4	15.2	53.921	7.11236
2018GHS	YYM112	1	45.8	19.7	61.3568	7.71479
2018GHS	YYM113	1	53.3	18.8	88.1308	11.1125
2018GHS	YYM114	1	52.8	17.9	80.6658	12.9893
2018GHS	YYM115	1	44.6	14.5	59.9354	7.02542
2018GHS	YYM116	1	43.1	12.3	30.8241	4.67158
2018GHS	YYM117	1	37	15.5	22.8797	3.98142
2018GHS	YYM118	1	43.3	14.3	48.9149	7.22339
2018GHS	YYM119	1	50.3	19.4	85.2986	11.7723
2018GHS	YYM120	1	52.3	20.6	183.232	15.119
2018GHS	YYM121	1	47.2	14.7	70.8657	11.2329
2018GHS	YYM122	1	37.7	10	46.4912	6.11073
2018GHS	YYM123	1	45.7	17.7	95.625	10.8887
2018GHS	YYM124	1	46.5	17.6	52.6935	8.98455
2018GHS	YYM125	1	39.8	16.6	43.6046	8.70311
2018GHS	YYM126	1	40.3	13.3	34.4341	4.98525
2018GHS	YYM127	1	39	19.6	47.7417	5.01672
2018GHS	YYM128	1	38.3	11.4	20.9983	5.89275
2018GHS	YYM129	1	45.6	17.6	43.9883	6.89608
2018GHS	YYM130	1	52.6	15.7	55.9822	6.144
2018GHS	YYM131	1	38.4	15	8.49169	7.50155
2018GHS	YYM132	1	47.2	14.7	55.9635	7.21539
2018GHS	YYM133	1	45.6	16.7	65.6787	10.9417
2018GHS	YYM134	1	52.1	18	87.582	11.3711
2018GHS	YYM135	1	48.4	14.6	78.877	10.1539
2018GHS	YYM136	1	39.5	9.4	33.8812	4.34265
2018GHS	YYM137	1	46.1	16.1	48.882	6.89507
2018GHS	YYM138	1	44.6	12.3	25.1862	5.46285
2018GHS	YYM139	1	47.3	15.7	52.0526	7.63311
2018GHS	YYM140	1	49.5	17.3	85.0001	10.1123
2018GHS	YYM141	1	46.1	16	83.1307	9.23592
2018GHS	YYM142	1	45.3	12.9	31.946	7.38056
2018GHS	YYM143	1	43.7	11.7	45.8361	6.81185
2018GHS	YYM144	1	44.2	11.3	38.6926	5.87087
2018GHS	YYM145	1	47.8	16.3	43.5918	6.685
2018GHS	YYM146	1	50.3	15	64.7437	9.23483
2018GHS	YYM147	1	49.8	14.3	49.6963	10.0028
2018GHS	YYM148	1	47.6	15.7	58.0225	6.23695
2018GHS	YYM149	1	53.3	21.3	104.709	15.0125
2018GHS	YYM150	1	45.5	15.7	45.3614	8.99557
2018GHS	YYM151	1	47.2	18	54.3509	8.98093
2018GHS	YYM152	1	42.5	11.6	35.1333	5.87079
2018GHS	YYM153	1	40.6	14.6	33.1267	4.98891
2018GHS	YYM154	1	51.3	22	132.267	17.0066
2018GHS	YYM155	1	54.6	20.3	120.531	12.3243
2018GHS	YYM156	1	46.5	19	50.9423	6.99281
2018GHS	YYM157	1	55.3	16.3	64.9981	7.97749
2018GHS	YYM158	1	52.3	19	74.0715	18.0042
2018GHS	YYM159	1	40.1	13.9	40.6645	5.87602
2018GHS	YYM160	1	56	19	102.235	14.4617
2018GHS	YYM161	1	58.3	17.6	92.0454	11.1324
2018GHS	YYM162	1	54.3	15	69.6821	8.886
2018GHS	YYM163	1	51.6	19.7	128.787	15.1247
2018GHS	YYM164	1	37	8.3	18.2994	2.44271
2018GHS	YYM165	1	53	25	82.4242	11.0824
2018GHS	YYM166	1	58.3	20.3	119.598	14.9784
2018GHS	YYM167	1	51.3	13.6	67.0721	9.87042
2018GHS	YYM168	1	56.6	13.3	95.1755	11.3044
2018GHS	YYM169	1	59	17.3	102.07	12.675
2018GHS	YYM171	1	49.3	19	90.0874	12.4632
2018GHS	YYM172	1	47.1	11	55.4913	4.56778
2018GHS	YYM173	1	57.3	18.6	87.9352	11.1185
2018GHS	YYM174	1	52.8	14.9	86.4168	11.6798
2018GHS	YYM175	1	57.7	12.5	92.0203	12.0056
2018GHS	YYM176	1	45.6	13.6	28.2418	3.38989
2018GHS	YYM177	1	44	15.6	59.9563	7.12163
2018GHS	YYM178	1	54.6	15	93.1145	10.1128
2018GHS	YYM179	1	42.6	13.3	51.0255	5.04456
2018GHS	YYM180	1	44.5	9.8	31.2444	4.88837
2018GHS	YYM181	1	49.6	12.4	51.1779	5.87676
2018GHS	YYM183	1	50	19	90.7588	12.2148
2018GHS	YYM184	1	48.3	11.7	66.0159	9.23392
2018GHS	YYM185	1	55.2	15.2	90.2113	11.1108
2018GHS	YYM186	1	55.3	14.3	87.564	11.8896
2018GHS	YYM187	1	50.4	15	57.6563	7.23469
2018GHS	YYM188	1	54.6	14.3	64.1285	8.67884
2018GHS	YYM189	1	40.3	9.3	45.3825	6.16037
2018GHS	YYM190	1	52.5	18	57.792	8.99256
2018GHS	YYM191	1	45.5	13.7	40.3347	5.1266
2018GHS	YYM192	1	37.3	13.7	21.7746	2.87
2018GHS	YYM193	1	56.3	18.7	97.2089	12.8415
2018GHS	YYM194	1	42.6	10.5	43.3729	5.33931
2018GHS	YYM195	1	45.5	13	66.2278	7.00569
2018GHS	YYM196	1	49	13.7	46.8088	6.00526
2018GHS	YYM197	1	42.4	13	41.0262	5.11908
2018GHS	YYM198	1	43.3	10.7	30.3035	4.78597
2018GHS	YYM199	1	44.3	16.6	75.5371	10.3766
2018GHS	YYM201	1	50	18.7	68.6238	9.67764
2018GHS	YYM202	1	38	7	13.8904	1.1283
2018GHS	YYM203	1	33.2	10.4	-100	-100
2018GHS	YYM205	1	41	24	29.9017	3.4897
2018GHS	YYM206	1	40.3	19	96.351	10.0199
2018GHS	YYM207	1	45.2	13.5	41.927	5.78534
2018GHS	YYM209	1	56.4	16	78.303	9.88867
2018GHS	YYM210	1	35.9	13	16.64	2.84275
2018GHS	YYM211	1	33	18	70.2276	6.0462
2018GHS	YYM212	1	42.5	24	55.0301	7.71
2018GHS	YYM213	1	36	9	14.19	2.14672
2019GHS	SYN79	1	47.3333	10.6667	36.6	6.1
2019GHS	SYN80	1	63	15	51.2	7.1
2019GHS	YYM001	1	63.3333	18.3333	97	13.9
2019GHS	YYM002	1	60.5	18	41.9	5.7
2019GHS	YYM003	1	57.3333	14.3333	62.3	8.7
2019GHS	YYM004	1	65.6667	13	45.8	6.4
2019GHS	YYM005	1	68	17.6667	94.9	12.3
2019GHS	YYM006	1	73.3333	22	94.3	13.6
2019GHS	YYM007	1	65	24.3333	75.2	9.7
2019GHS	YYM008	1	58.6667	17.6667	78	9.9
2019GHS	YYM009	1	63.3333	16	87.2	11.3
2019GHS	YYM010	1	57.3333	11	43.3	5.8
2019GHS	YYM011	1	65.3333	16.6667	69.7	10.6
2019GHS	YYM013	1	68.3333	23	90	11.5
2019GHS	YYM014	1	59.6667	12.6667	47.5	6.5
2019GHS	YYM015	1	57.3333	17	75.7	10.9
2019GHS	YYM016	1	63	19.3333	92.2	13.4
2019GHS	YYM017	1	65.3333	19	84	10.7
2019GHS	YYM018	1	56.6667	17.6667	60.7	8
2019GHS	YYM019	1	60.6667	13.3333	109.4	15.2
2019GHS	YYM020	1	62	18.3333	68.8	8.8
2019GHS	YYM021	1	51.6667	8.66667	30.2	4.2
2019GHS	YYM022	1	53	14	69.9	8.6
2019GHS	YYM023	1	54.3333	9.66667	44.6	6.2
2019GHS	YYM024	1	82.3333	14	85.5	11.5
2019GHS	YYM025	1	45.6667	10.6667	22.4	2.9
2019GHS	YYM026	1	41.6667	5.66667	18.2	2.7
2019GHS	YYM027	1	62.6667	14.3333	60.3	8.7
2019GHS	YYM028	1	55	5.66667	19.9	2.9
2019GHS	YYM029	1	63.3333	17	102.7	13.7
2019GHS	YYM030	1	65.3333	16.6667	73.4	10.6
2019GHS	YYM031	1	44.3333	7.33333	17.4	2.8
2019GHS	YYM032	1	53.3333	8.33333	29.8	3.9
2019GHS	YYM033	1	80	15	102.8	14.2
2019GHS	YYM034	1	67.3333	13	60	7.3
2019GHS	YYM035	1	46.6667	9.33333	34.1	4.8
2019GHS	YYM036	1	49	8.66667	20.4	3.3
2019GHS	YYM037	1	53.3333	7.33333	21.3	2.9
2019GHS	YYM038	1	49	20.3333	67.2	9.2
2019GHS	YYM039	1	67	15	90.9	12.9
2019GHS	YYM040	1	69.3333	10.6667	58.3	8.8
2019GHS	YYM041	1	61.3333	13.6667	55.9	7.8
2019GHS	YYM042	1	49.6667	10.6667	14.6	2.1
2019GHS	YYM043	1	58.6667	11	75.8	9.4
2019GHS	YYM044	1	69.3333	18.3333	95.8	13.1
2019GHS	YYM045	1	67.8333	15.6667	87	11.9
2019GHS	YYM046	1	65.1667	12.6667	71.6	10
2019GHS	YYM047	1	62.6667	15.6667	66.3	9.6
2019GHS	YYM050	1	67	15	92.8	13.2
2019GHS	YYM051	1	70.1667	19	117.5	16.9
2019GHS	YYM052	1	68.6667	19	82.7	10.3
2019GHS	YYM054	1	47.3333	8.66667	26.3	4.6
2019GHS	YYM055	1	43.3333	5	11.1	1.9
2019GHS	YYM057	1	70.5	16.6667	108.2	14.9
2019GHS	YYM058	1	72.1667	15.6667	86.9	13.3
2019GHS	YYM059	1	60.5	13	53.1	8
2019GHS	YYM060	1	62.3333	17	96.2	16
2019GHS	YYM061	1	71	12.3333	114.4	17.9
2019GHS	YYM062	1	67	16.3333	69.9	9.5
2019GHS	YYM063	1	54.6667	8.33333	24.2	3.6
2019GHS	YYM064	1	69.8333	12.6667	95	15.2
2019GHS	YYM065	1	61.6667	17.3333	108.7	15.6
2019GHS	YYM066	1	59	14.6667	72	10.9
2019GHS	YYM067	1	55	9.66667	48.9	8
2019GHS	YYM068	1	61	16.3333	100.1	15.4
2019GHS	YYM069	1	61	12.3333	68.9	10.3
2019GHS	YYM070	1	70.3333	12	63.5	9.7
2019GHS	YYM071	1	68.6667	13	79.1	11.5
2019GHS	YYM072	1	59.6667	13	65.4	9.4
2019GHS	YYM073	1	60.5	11	87.1	11.8
2019GHS	YYM074	1	70.6667	13.6667	64.9	9
2019GHS	YYM075	1	74	12.3333	99.5	15
2019GHS	YYM076	1	65.5	13.3333	75.7	10.7
2019GHS	YYM077	1	67.1667	13	86.4	11.8
2019GHS	YYM078	1	66.6667	14	67.9	10.8
2019GHS	YYM079	1	49	8	31.2	5.3
2019GHS	YYM080	1	65.5	11.3333	54	7
2019GHS	YYM081	1	60	16	82.7	10.4
2019GHS	YYM082	1	66.6667	15.3333	82.7	9.4
2019GHS	YYM083	1	69.3333	17.3333	79.6	11.7
2019GHS	YYM084	1	60.6667	15.3333	65.8	9.7
2019GHS	YYM085	1	56.1667	13.6667	78.8	12.2
2019GHS	YYM086	1	49.3333	9.33333	32.2	5.4
2019GHS	YYM087	1	70	12.6667	77.5	11.2
2019GHS	YYM088	1	53.3333	11.3333	34.3	5.9
2019GHS	YYM089	1	66.6667	15	64	9.6
2019GHS	YYM090	1	61.3333	10.6667	33.9	6.1
2019GHS	YYM091	1	71.8333	16	102.7	16.3
2019GHS	YYM092	1	68	10.6667	58.9	8.9
2019GHS	YYM093	1	51.6667	11	32.6	3.7
2019GHS	YYM094	1	61	16	64.7	10.5
2019GHS	YYM095	1	63.3333	12.6667	74.3	12
2019GHS	YYM097	1	60.8333	16	59	9.5
2019GHS	YYM098	1	64	15	119.5	19.7
2019GHS	YYM099	1	38.6667	9	10.3	1.6
2019GHS	YYM100	1	64.1667	16.6667	85.7	12.6
2019GHS	YYM102	1	67.3333	12.3333	127	21.1
2019GHS	YYM103	1	44.5	11	38.5	6.6
2019GHS	YYM104	1	51.5	7.33333	65.1	5
2019GHS	YYM105	1	67.1667	17.3333	93.8	13.3
2019GHS	YYM106	1	68.3333	11	65.1	10.1
2019GHS	YYM107	1	67.6667	13	74.5	10.1
2019GHS	YYM108	1	76.6667	21.6667	167.6	23.8
2019GHS	YYM109	1	59.3333	8.66667	53	7.9
2019GHS	YYM110	1	69.3333	13.3333	68.6	12.1
2019GHS	YYM111	1	52.3333	12.6667	61.7	9.6
2019GHS	YYM112	1	63	16.6667	99.1	14.6
2019GHS	YYM113	1	67.6667	21	114.2	17.6
2019GHS	YYM114	1	57	15.6667	58.2	7.8
2019GHS	YYM115	1	56.3333	10.6667	38.9	5.9
2019GHS	YYM116	1	52	10.3333	46.9	7.7
2019GHS	YYM117	1	54.5	17.6667	49.1	7.3
2019GHS	YYM118	1	52.6667	11	38.3	5.6
2019GHS	YYM119	1	61.8333	12.3333	67.1	9.2
2019GHS	YYM120	1	58.6667	15	72.3	8.5
2019GHS	YYM121	1	78.3333	21.3333	97	15
2019GHS	YYM122	1	51.6667	8.33333	31.1	4.9
2019GHS	YYM123	1	60.6667	14	43.9	6.7
2019GHS	YYM124	1	69.3333	17.6667	108.1	16
2019GHS	YYM125	1	63.6667	16.3333	95.6	13.6
2019GHS	YYM126	1	52	9.66667	43.5	6.5
2019GHS	YYM127	1	64.3333	15	46.4	6.2
2019GHS	YYM128	1	63	11.6667	75.1	10.7
2019GHS	YYM129	1	65.8333	19	100	13.8
2019GHS	YYM130	1	66.8333	18.3333	102.8	15.4
2019GHS	YYM131	1	63.6667	14.6667	49.3	6.7
2019GHS	YYM132	1	65.6667	14.3333	62	8.1
2019GHS	YYM133	1	60.3333	16.6667	43.7	6.4
2019GHS	YYM134	1	61.3333	17.3333	139.7	18
2019GHS	YYM135	1	63.1667	17	73.8	10.3
2019GHS	YYM136	1	50.3333	9	50.7	7.7
2019GHS	YYM137	1	56.8333	13.3333	57.3	8.4
2019GHS	YYM138	1	62.5	17	112.7	16.4
2019GHS	YYM139	1	66.3333	19	75.3	10.7
2019GHS	YYM140	1	57	16.3333	95.2	13.1
2019GHS	YYM141	1	72	21.3333	114.2	15.8
2019GHS	YYM142	1	69	12.6667	75.3	11.9
2019GHS	YYM143	1	59.5	13.6667	74.7	11.4
2019GHS	YYM144	1	56	9.33333	43	5.9
2019GHS	YYM145	1	47.6667	7.66667	27.5	4.4
2019GHS	YYM146	1	55	11	63.3	9.9
2019GHS	YYM147	1	59.1667	15	81.1	7.8
2019GHS	YYM148	1	60	14	59.5	9.1
2019GHS	YYM149	1	62.5	15.3333	34.3	5.6
2019GHS	YYM150	1	62	17	60	9.6
2019GHS	YYM151	1	49.5	17.3333	33.8	5.1
2019GHS	YYM152	1	42.6667	12	29.6	4.5
2019GHS	YYM153	1	54.3333	15.3333	68.8	8.3
2019GHS	YYM154	1	62.8333	18.6667	75.5	9.8
2019GHS	YYM155	1	58.1667	16.6667	50	5.8
2019GHS	YYM156	1	54.3333	13.6667	66	8.4
2019GHS	YYM157	1	57.3333	13.3333	49.2	6.1
2019GHS	YYM158	1	56.5	13.3333	71.4	10.1
2019GHS	YYM159	1	62.3333	12.3333	51.9	6.7
2019GHS	YYM160	1	66.6667	17	85.7	11.4
2019GHS	YYM161	1	66.6667	25.3333	105.7	14.4
2019GHS	YYM162	1	66	14	55.2	7.1
2019GHS	YYM163	1	63.3333	16.6667	65.5	8.1
2019GHS	YYM164	1	47	7	23.4	3
2019GHS	YYM165	1	56	10.6667	39.6	5.4
2019GHS	YYM166	1	57	12	36.7	4.9
2019GHS	YYM167	1	52	6.33333	26.5	3.8
2019GHS	YYM168	1	59	11	56.2	7.6
2019GHS	YYM169	1	59.5	13.3333	54.1	7.5
2019GHS	YYM171	1	56	14.3333	48	6.2
2019GHS	YYM172	1	53.3333	9.33333	34.8	4.2
2019GHS	YYM173	1	58.6667	12.3333	77.4	10.3
2019GHS	YYM174	1	59.3333	16	64	7.7
2019GHS	YYM175	1	55	14.6667	37.8	4.3
2019GHS	YYM176	1	57.6667	11.3333	42.3	5.4
2019GHS	YYM177	1	50.1667	15	56	6.2
2019GHS	YYM178	1	53.6667	17	49.3	6.3
2019GHS	YYM179	1	51.8333	8.33333	26.5	3.7
2019GHS	YYM180	1	53	10.3333	42.7	5
2019GHS	YYM181	1	60.3333	10.3333	45.4	4.9
2019GHS	YYM183	1	64.6667	15	107.9	12.6
2019GHS	YYM184	1	70	15.6667	135.7	17.8
2019GHS	YYM185	1	65.5	19.6667	71.7	8.3
2019GHS	YYM186	1	67.3333	17	97.5	11.7
2019GHS	YYM187	1	58.6667	17.3333	68.2	7.4
2019GHS	YYM188	1	58.3333	10.6667	46.6	5.6
2019GHS	YYM189	1	39	8.33333	17.7	2.3
2019GHS	YYM190	1	56.6667	14.6667	88.2	11
2019GHS	YYM191	1	53.8333	10.3333	32.4	4.2
2019GHS	YYM192	1	37.6667	7	10.1	1.2
2019GHS	YYM193	1	59	17	54.4	6.5
2019GHS	YYM194	1	48.6667	10.3333	38.6	6
2019GHS	YYM195	1	53.5	11	34.5	4.7
2019GHS	YYM196	1	50.6667	10.3333	48.3	5.7
2019GHS	YYM197	1	55.3333	17.6667	48	5.4
2019GHS	YYM198	1	60.3333	9	31	3.9
2019GHS	YYM199	1	64.6667	15	44.6	5.1
2019GHS	YYM201	1	50.1667	13.6667	47.6	5.8
2019GHS	YYM202	1	64.6667	14.3333	63.7	9.1
2019GHS	YYM203	1	47	9.66667	41.5	5.3
2019GHS	YYM205	1	55.5	19.6667	63.9	9.6
2019GHS	YYM206	1	54.3333	17.3333	96.2	13.3
2019GHS	YYM207	1	58	17.3333	44.9	6
2019GHS	YYM209	1	67.3333	12.3333	81	9.8
2019GHS	YYM210	1	48	10	31	3.8
2019GHS	YYM211	1	60	15	50.6	6.4
2019GHS	YYM212	1	62.6667	14	84.8	10.9
2019GHS	YYM213	1	51.3333	10.3333	69.6	9.7
2017CSS	SYN79	2	43.5	7.7	21.7901	5.01
2017CSS	SYN80	2	49.5	11.9	87.8621	12.7133
2017CSS	YYM001	2	51.3333	12	73.8692	9.72667
2017CSS	YYM002	2	47.75	12.1	70.7531	9.23333
2017CSS	YYM003	2	52.3333	11.7	110.842	14.2267
2017CSS	YYM004	2	55.25	8.7	31.8607	3.61
2017CSS	YYM005	2	50.5833	10.8	66.8346	9.22833
2017CSS	YYM006	2	50.4167	6.5	43.9818	6.51667
2017CSS	YYM007	2	47.5	8.9	52.5878	7.55833
2017CSS	YYM008	2	52	6.7	26.3002	3.64833
2017CSS	YYM009	2	51.1667	9.6	48.8385	6.56667
2017CSS	YYM010	2	44.76	5	8.00093	1.27833
2017CSS	YYM011	2	63.2333	11.2	51.5649	8.81667
2017CSS	YYM013	2	57.9167	13.2	91.4741	12.2367
2017CSS	YYM014	2	50.0833	5.8	35.1808	3.39833
2017CSS	YYM015	2	49.6667	6.8	46.0316	6.23167
2017CSS	YYM016	2	44.0833	8.9	37.8766	7.95667
2017CSS	YYM017	2	46.8333	10.8	56.1867	9.52333
2017CSS	YYM018	2	54.1667	10.4	48.6934	7.09
2017CSS	YYM019	2	46.5	7.1	28.5166	4.42167
2017CSS	YYM020	2	58.0833	10.8	65.9812	7.07
2017CSS	YYM021	2	50.4167	7.2	25.5386	4.93
2017CSS	YYM022	2	53.6667	13.4	71.357	9.675
2017CSS	YYM023	2	51.9167	5.4	19.1441	2.475
2017CSS	YYM024	2	60.0833	10.8	54.3278	8.14833
2017CSS	YYM025	2	48.9167	7	43.6642	6.31
2017CSS	YYM026	2	47.3333	6.1	30.3539	4.30333
2017CSS	YYM027	2	60.75	8.5	64.4988	9.87333
2017CSS	YYM028	2	53.25	6	18.9748	2.54333
2017CSS	YYM029	2	59.75	10.7	80.3969	7.55833
2017CSS	YYM030	2	59.8333	9.2	46.5877	7.41
2017CSS	YYM031	2	51.25	6	10.8249	2.18833
2017CSS	YYM032	2	54.75	7.5	50.8417	6.99167
2017CSS	YYM033	2	68.1667	9.8	73.1087	12.68
2017CSS	YYM034	2	69.25	12	79.4829	9.48667
2017CSS	YYM035	2	52.5	8.1	52.5256	7.95167
2017CSS	YYM036	2	51.9167	7	30.811	4.115
2017CSS	YYM037	2	53.6667	7.1	33.6597	5.92167
2017CSS	YYM038	2	52.25	10.4	58.834	7.10167
2017CSS	YYM039	2	70.75	9.8	77.2327	10.4483
2017CSS	YYM040	2	62.8333	7.6	65.347	9.3
2017CSS	YYM041	2	67.9167	15.2	88.7058	12.0833
2017CSS	YYM042	2	61.9167	9.8	48.3516	5.93667
2017CSS	YYM043	2	57.1667	12.8	54.6767	7.575
2017CSS	YYM044	2	74.25	14.8	117.167	16.3233
2017CSS	YYM045	2	76	15.6	139.599	19.3483
2017CSS	YYM046	2	59.2667	10.3	84.9771	11.1633
2017CSS	YYM047	2	57.4667	10.2	95.5596	10.5533
2017CSS	YYM050	2	68.0833	11.6	93.7312	13.425
2017CSS	YYM051	2	64.3333	8.9	113.834	16.06
2017CSS	YYM052	2	61.1667	9.9	105.125	13.2783
2017CSS	YYM054	2	49.5833	6.4	29.392	4.37833
2017CSS	YYM055	2	56.3333	5.1	17.4837	2.995
2017CSS	YYM057	2	55.5833	9.8	57.0674	8.46833
2017CSS	YYM058	2	65.4167	9.8	82.9629	12.5283
2017CSS	YYM059	2	66.4167	9.3	65.6398	9.52333
2017CSS	YYM060	2	54.9167	13.1	28.3868	5.03667
2017CSS	YYM061	2	56.6667	8.7	38.4424	5.82167
2017CSS	YYM062	2	63.4167	8.9	65.6788	8.8
2017CSS	YYM063	2	67.5833	9.5	91.4382	13.1933
2017CSS	YYM064	2	62.75	9.5	43.7114	6.89667
2017CSS	YYM065	2	56.8333	10.3	55.2634	8.98667
2017CSS	YYM066	2	65.1667	10.7	127.628	18.8283
2017CSS	YYM067	2	47.0833	6.8	24.9875	5.72333
2017CSS	YYM068	2	42.9167	5.9	15.0889	2.08333
2017CSS	YYM069	2	61	10.2	46.9	7.005
2017CSS	YYM070	2	65.1667	11.9	49.8818	8.95333
2017CSS	YYM071	2	70	9.7	51.0167	10.9883
2017CSS	YYM072	2	66.75	10.6	84.5565	12.4517
2017CSS	YYM073	2	54.3333	11.1	49.6445	6.325
2017CSS	YYM074	2	60.9167	11.5	43.0927	6.32167
2017CSS	YYM075	2	60.3333	9.5	33.8392	4.39833
2017CSS	YYM076	2	63.3333	11.4	49.0071	8.40833
2017CSS	YYM077	2	62.0833	8.9	75.4532	8.26167
2017CSS	YYM078	2	57.6667	8.9	39.0377	5.93667
2017CSS	YYM079	2	51.4167	5.5	21.5156	3.01
2017CSS	YYM080	2	45.0833	9.9	55.2583	7.14333
2017CSS	YYM081	2	55.4167	9.6	48.877	6.40167
2017CSS	YYM082	2	58.4167	11.6	108.795	11.4833
2017CSS	YYM083	2	61.1667	12.4	71.4142	9.79667
2017CSS	YYM084	2	54.4167	11.8	29.3392	4.38167
2017CSS	YYM085	2	55.3333	9.9	41.6996	6.535
2017CSS	YYM086	2	52.0833	5.8	34.7296	5.67333
2017CSS	YYM087	2	57.8333	8.7	44.9743	6.31333
2017CSS	YYM088	2	57.3333	9.2	21.3958	4.59333
2017CSS	YYM089	2	61.75	12	66.4519	9.17167
2017CSS	YYM090	2	52.25	10	24.4335	3.33
2017CSS	YYM091	2	60.9167	9.5	32.7023	5.76
2017CSS	YYM092	2	59.6667	6	50.737	7.64333
2017CSS	YYM093	2	60.25	8.9	51.9512	5.36167
2017CSS	YYM094	2	55.1667	9.9	68.0556	11.3433
2017CSS	YYM095	2	61.0833	7.3	39.0123	6.65667
2017CSS	YYM097	2	58	9.8	56.8323	9.095
2017CSS	YYM098	2	62.6667	12	79.9728	11.7033
2017CSS	YYM099	2	48.25	9	41.6223	5.44
2017CSS	YYM100	2	53.9167	8.7	47.3454	6.84333
2017CSS	YYM102	2	59.8333	7.5	48.5256	7.10667
2017CSS	YYM103	2	44.1667	2	6.39298	1.06867
2017CSS	YYM104	2	50.5	5.7	65.9576	4.88667
2017CSS	YYM105	2	53.25	10.3	36.6519	4.965
2017CSS	YYM106	2	62.5	11.1	36.1432	7.02833
2017CSS	YYM107	2	62.0833	10	42.4329	6.4
2017CSS	YYM108	2	66.9167	11	86.8643	13.2167
2017CSS	YYM109	2	58.25	6.4	34.0473	5.33
2017CSS	YYM110	2	58.5	6.9	30.8688	6.42
2017CSS	YYM111	2	44.75	4.7	14.4665	2.186
2017CSS	YYM112	2	48	8.5	33.5278	5.10167
2017CSS	YYM113	2	60.1667	15.2	38.4237	8.18
2017CSS	YYM114	2	55.1667	11.5	78.7337	9.08167
2017CSS	YYM115	2	51.5	5.8	17.4801	3.705
2017CSS	YYM116	2	57.1667	9.1	49.0425	7.51167
2017CSS	YYM117	2	57.1667	8.9	50.3597	7.425
2017CSS	YYM118	2	51.75	7.2	22.7897	4.1
2017CSS	YYM119	2	54.9167	9.2	43.5353	5.86167
2017CSS	YYM120	2	64.5	13	73.9076	7.49167
2017CSS	YYM121	2	65	10.2	56.8149	9.39833
2017CSS	YYM122	2	52.75	8.5	31.802	4.73
2017CSS	YYM123	2	51	8.2	32.6044	5.59667
2017CSS	YYM124	2	54.8333	11	40.3589	7.05167
2017CSS	YYM125	2	61.9167	11	95.3795	13.4283
2017CSS	YYM126	2	53.5	9.2	36.4457	5.28
2017CSS	YYM127	2	65.5	12.9	45.4274	8.83833
2017CSS	YYM128	2	78.5833	9.1	55.9483	8.88333
2017CSS	YYM129	2	62.75	15.6	91.492	12.83
2017CSS	YYM130	2	61	9.3	40.2437	5.69667
2017CSS	YYM131	2	60.5833	8.5	27.3422	3.56667
2017CSS	YYM132	2	67	9.1	79.1453	10.43
2017CSS	YYM133	2	57.8333	8.7	37.3489	5.22167
2017CSS	YYM134	2	60.8333	9.8	89.7838	9.665
2017CSS	YYM135	2	60.3333	11.5	68.1024	8.99667
2017CSS	YYM136	2	61.5	9.1	62.462	7.25667
2017CSS	YYM137	2	50.5833	10.1	36.5421	5.83167
2017CSS	YYM138	2	56	11	57.4076	8.40167
2017CSS	YYM139	2	65	10.7	84.8797	11.1433
2017CSS	YYM140	2	70.75	12.3	56.027	10.2633
2017CSS	YYM141	2	65	12.5	94.5848	14.26
2017CSS	YYM142	2	58.3333	9.5	46.7605	4.94
2017CSS	YYM143	2	60.9167	10.6	65.6117	9.005
2017CSS	YYM144	2	58.8333	9.1	70.2745	13.1667
2017CSS	YYM145	2	52.6667	9.1	30.3608	6.72333
2017CSS	YYM146	2	66.75	8.9	44.8414	6.84167
2017CSS	YYM147	2	68.5833	12	85.1707	10.6683
2017CSS	YYM148	2	60.0833	12	63.9581	9.555
2017CSS	YYM149	2	59.5833	13.27	34.4692	8.11833
2017CSS	YYM150	2	57	15.0556	44.0767	6.10667
2017CSS	YYM151	2	50.1667	12.72	49.1192	6.18167
2017CSS	YYM152	2	59.5833	8.56	25.3391	3.77833
2017CSS	YYM153	2	56.25	12.3889	86.8532	9.88333
2017CSS	YYM154	2	67.0833	11.6667	74.0779	10.5033
2017CSS	YYM155	2	69.6667	9.61111	115.718	13.58
2017CSS	YYM156	2	55.5833	11.1111	66.5586	8.66333
2017CSS	YYM157	2	55	9.66667	56.8605	4.82667
2017CSS	YYM158	2	55.1667	12.5556	69.0515	9.04667
2017CSS	YYM159	2	49.8333	10.7222	25.5464	3.60333
2017CSS	YYM160	2	55.9167	10.7778	54.6537	6.40833
2017CSS	YYM161	2	53.6667	12.0556	56.5025	5.34333
2017CSS	YYM162	2	56.4167	11.3333	50.1639	6.20167
2017CSS	YYM163	2	50.3333	11.3333	54.0291	5.36
2017CSS	YYM164	2	44.1667	5.05556	40.0719	5.31667
2017CSS	YYM165	2	54.5833	10.2222	39.0971	6.65667
2017CSS	YYM166	2	54.0833	11.5	43.6713	4.57667
2017CSS	YYM167	2	50.4167	7	26.9322	3.94833
2017CSS	YYM168	2	63.3333	11.5	111.658	10.88
2017CSS	YYM169	2	62.5433	11.5839	100.386	13.22
2017CSS	YYM171	2	58.9167	13.1667	52.7444	6.95167
2017CSS	YYM172	2	59.5	9.27778	53.9971	7.77
2017CSS	YYM173	2	66.6667	13.3889	86.7645	9.82167
2017CSS	YYM174	2	69.4167	12.1111	121.115	15.3567
2017CSS	YYM175	2	65.6667	13.0556	55.3832	4.37833
2017CSS	YYM176	2	60.1667	7.5	59.8333	7
2017CSS	YYM177	2	57.25	9.88889	58.3058	6.73167
2017CSS	YYM178	2	66	9.44444	66.93	9.75667
2017CSS	YYM179	2	48	5.38889	15.8843	2.05833
2017CSS	YYM180	2	55.6667	5.33333	38.2485	4.35333
2017CSS	YYM181	2	53.5	5.44444	41.3377	5.72167
2017CSS	YYM183	2	62.1667	10.2222	77.0133	9.62667
2017CSS	YYM184	2	65.5833	8.83333	73.3556	9.72
2017CSS	YYM185	2	67.5	13	109.304	13.0013
2017CSS	YYM186	2	64.4167	10.7778	73.664	7.53333
2017CSS	YYM187	2	60.8333	8.5	89.4645	7.15833
2017CSS	YYM188	2	66.5833	9.16667	52.4267	6.56
2017CSS	YYM189	2	53.6667	8.77778	46.7371	5.41833
2017CSS	YYM190	2	59.5	11.1889	67.7595	8.93333
2017CSS	YYM191	2	56.4167	7.83333	60.6601	8.56667
2017CSS	YYM192	2	58.5	8.83333	40.1261	4.72833
2017CSS	YYM193	2	67.5833	12.1667	85.523	10.4917
2017CSS	YYM194	2	58.5	6.27778	41.6596	4.57167
2017CSS	YYM195	2	56.9167	6.61111	37.0547	4.73
2017CSS	YYM196	2	62.1667	8.05556	47.5453	5.33667
2017CSS	YYM197	2	47.1667	11.7222	27.504	3.73333
2017CSS	YYM198	2	59.6667	9.16667	83.433	9.695
2017CSS	YYM199	2	66.1667	15.3333	74.5431	7.15167
2017CSS	YYM201	2	59.1667	11.6667	89.587	11.3217
2017CSS	YYM202	2	45.75	7.66667	12.8858	1.52833
2017CSS	YYM203	2	27.3733	3.58389	7.12121	-100
2017CSS	YYM205	2	36.6667	4.5	17.1674	2.949
2017CSS	YYM206	2	48.25	7.61111	62.7495	8.475
2017CSS	YYM207	2	61.3333	8.22222	50.0074	6.89833
2017CSS	YYM209	2	60.0833	10.3889	107.556	13.5517
2017CSS	YYM210	2	40.2083	4.25	12.4932	1.02833
2017CSS	YYM211	2	30	3.38889	2.08576	0.23
2017CSS	YYM212	2	50.75	9.27778	48.9855	6.48667
2017CSS	YYM213	2	34.3767	2.16611	4.13176	0.595
2017GHS	SYN79	2	27.6	4.8	11.0701	1.37036
2017GHS	SYN80	2	49.2	8.4	71.1147	10.2917
2017GHS	YYM001	2	38	12	64.2415	7.1786
2017GHS	YYM002	2	40.6	12.25	55.231	8.52127
2017GHS	YYM003	2	37.2	12	57.5369	6.74171
2017GHS	YYM004	2	31	4.5	27.178	3.42879
2017GHS	YYM005	2	24.4	8.2	40.7524	5.55326
2017GHS	YYM006	2	48.6	13	30.6274	3.15059
2017GHS	YYM007	2	39	10.6	23.4202	2.24182
2017GHS	YYM008	2	34.2	7.8	34.7437	4.00485
2017GHS	YYM009	2	41.4	9.2	43.2022	5.51677
2017GHS	YYM010	2	29	6.8	7.73055	1.176
2017GHS	YYM011	2	35.5	6.66667	38.8299	4.98387
2017GHS	YYM013	2	45.2	14	40.9524	5.70739
2017GHS	YYM014	2	31.4	5.8	21.8606	2.51976
2017GHS	YYM015	2	37.6	12.4	28.5088	4.05587
2017GHS	YYM016	2	42.8	13.8	13.9921	1.71271
2017GHS	YYM017	2	39.2	12.2	30.9658	2.72339
2017GHS	YYM018	2	39.2	6.8	7.05547	0.96705
2017GHS	YYM019	2	28.4	8	14.2602	1.23719
2017GHS	YYM020	2	33.4	9.6	29.8155	3.8388
2017GHS	YYM021	2	29.2	10.6	18.4358	1.21512
2017GHS	YYM022	2	39.2	12.4	32.6872	4.36508
2017GHS	YYM023	2	32.25	8.8	9.08345	1.22277
2017GHS	YYM024	2	41.8	5	75.2698	10.0428
2017GHS	YYM025	2	27.6	5	22.0381	2.95648
2017GHS	YYM026	2	31.8	5.6	5.06464	0.265417
2017GHS	YYM027	2	36	8.6	38.3121	4.2837
2017GHS	YYM028	2	37.2	5.4	10.0448	-0.147135
2017GHS	YYM029	2	43.6	7.6	52.9665	7.60917
2017GHS	YYM030	2	45	12.6	25.9514	3.19716
2017GHS	YYM031	2	30.8	5	20.3829	3.58032
2017GHS	YYM032	2	32.2	5.4	35.5196	4.70958
2017GHS	YYM033	2	53.2	10.2	26.5153	2.65067
2017GHS	YYM034	2	46	10	33.4611	1.5622
2017GHS	YYM035	2	41.2	7.4	23.3234	3.55667
2017GHS	YYM036	2	31.8	4.4	14.6849	2.53655
2017GHS	YYM037	2	47.4	8.6	15.1252	1.81935
2017GHS	YYM038	2	51.8	14.4	30.8849	3.67843
2017GHS	YYM039	2	28.4	6	39.1463	3.97911
2017GHS	YYM040	2	37	9.6	28.1084	4.96732
2017GHS	YYM041	2	45	17	89.4963	8.14349
2017GHS	YYM042	2	35.2	11	54.896	8.79858
2017GHS	YYM043	2	39.6	11.2	30.5935	2.82235
2017GHS	YYM044	2	43.4	10	34.1697	3.66204
2017GHS	YYM045	2	38.2	10	50.9523	6.29963
2017GHS	YYM046	2	34	5.6	44.7143	5.85347
2017GHS	YYM047	2	32.6	11	40.2464	6.35172
2017GHS	YYM050	2	47	8.8	11.6211	1.52183
2017GHS	YYM051	2	48.8	10.4	37.8014	4.47104
2017GHS	YYM052	2	34.2	9.2	28.2291	3.09
2017GHS	YYM054	2	34	8.6	15.6764	2.79467
2017GHS	YYM055	2	34	5.2	17.4278	2.56705
2017GHS	YYM057	2	41	9.2	77.97	10.8884
2017GHS	YYM058	2	52.4	9.8	31.3146	4.08917
2017GHS	YYM059	2	42.4	6	11.1112	1.47969
2017GHS	YYM060	2	37.8	11.6	57.0078	9.74576
2017GHS	YYM061	2	49	6.2	12.5803	2.74151
2017GHS	YYM062	2	47.6	11.4	58.716	7.24641
2017GHS	YYM063	2	33.6	5.6	46.9571	6.31107
2017GHS	YYM064	2	39	7.6	68.9746	9.97409
2017GHS	YYM065	2	48.6	8.4	75.0471	9.34783
2017GHS	YYM066	2	44	9.6	92.143	12.3979
2017GHS	YYM067	2	28.4	6	31.0032	4.30507
2017GHS	YYM068	2	40	8.4	21.1549	3.03476
2017GHS	YYM069	2	34.2	6.8	39.5255	5.48013
2017GHS	YYM070	2	44.4	8.8	44.0447	6.23835
2017GHS	YYM071	2	42.6	9	49.0066	6.67603
2017GHS	YYM072	2	37	8.6	71.0082	9.28192
2017GHS	YYM073	2	36.8	7.8	38.7324	6.83297
2017GHS	YYM074	2	30.2	8	45.9375	5.98788
2017GHS	YYM075	2	34.6	9.8	68.5142	8.96938
2017GHS	YYM076	2	44.6	13	53.9187	7.03291
2017GHS	YYM077	2	45	10	51.5246	6.02443
2017GHS	YYM078	2	37.8	10.8	35.2073	5.1325
2017GHS	YYM079	2	34.2	8.2	14.5084	2.82182
2017GHS	YYM080	2	39.4	10.4	33.2427	4.58271
2017GHS	YYM081	2	45.6	12.4	44.7115	5.36015
2017GHS	YYM082	2	38.6	7.2	150.8	14.7032
2017GHS	YYM083	2	38.6	10	48.93	6.88136
2017GHS	YYM084	2	33.8	8.4	33.2429	5.53774
2017GHS	YYM085	2	33	11.4	62.7083	8.77097
2017GHS	YYM086	2	34.6	6.4	20.3633	3.41719
2017GHS	YYM087	2	34.6	9.4	58.325	7.95213
2017GHS	YYM088	2	33.2	10.8	34.9025	6.63996
2017GHS	YYM089	2	38.6	13.6	55.9997	8.70476
2017GHS	YYM090	2	37.6	8.2	13.3224	2.62433
2017GHS	YYM091	2	42.6	11.4	46.128	8.25082
2017GHS	YYM092	2	50.4	9.2	85.0465	11.7591
2017GHS	YYM093	2	47.4	12.8	62.0722	5.71339
2017GHS	YYM094	2	41.6	8.6	43.7983	8.36944
2017GHS	YYM095	2	40.6	9.8	58.6472	8.62344
2017GHS	YYM097	2	41	11	64.3103	10.678
2017GHS	YYM098	2	40.6	12.4	37.3641	5.64463
2017GHS	YYM099	2	33.2	8	33.7932	5.52441
2017GHS	YYM100	2	32.8	7.8	27.1673	5.2176
2017GHS	YYM102	2	37.4	9.2	51.6254	9.05976
2017GHS	YYM103	2	34.6	8.4	25.4215	4.75983
2017GHS	YYM104	2	44.4	9.6	54.135	4.19222
2017GHS	YYM105	2	38.8	9.8	76.6189	11.2204
2017GHS	YYM106	2	42.6	12	66.4311	9.19682
2017GHS	YYM107	2	39.6	9.2	101.105	12.8175
2017GHS	YYM108	2	48.2	12.6	53.1491	7.18294
2017GHS	YYM109	2	35	8	38.9503	5.2875
2017GHS	YYM110	2	38.6	8.2	56.811	10.0777
2017GHS	YYM111	2	38.6	8.6	46.8176	7.60578
2017GHS	YYM112	2	34.8	11.8	40.5773	4.3772
2017GHS	YYM113	2	42.4	13	45.4003	7.34432
2017GHS	YYM114	2	38.4	11.6	68.3234	9.33056
2017GHS	YYM115	2	30.6	7.2	20.5434	3.09462
2017GHS	YYM116	2	35.4	7.2	29.0282	3.75387
2017GHS	YYM117	2	38.6	14.75	17.7112	2.92148
2017GHS	YYM118	2	30.8	6	36.0196	5.99068
2017GHS	YYM119	2	37.6	8	76.696	10.6429
2017GHS	YYM120	2	45	7.4	86.4349	9.83187
2017GHS	YYM121	2	45.2	10.4	51.9042	8.96611
2017GHS	YYM122	2	39.8	11.2	19.703	3.44545
2017GHS	YYM123	2	41.2	10	65.7408	10.6773
2017GHS	YYM124	2	40.6	10	35.4093	5.71604
2017GHS	YYM125	2	39.6	10.8	31.6269	3.45215
2017GHS	YYM126	2	33.4	8	24.0797	3.99599
2017GHS	YYM127	2	35	9.4	21.7862	3.90346
2017GHS	YYM128	2	50	8	19.2888	3.11738
2017GHS	YYM129	2	44.8	11.8	38.3004	5.22
2017GHS	YYM130	2	41.8	13.6	31.1142	5.94225
2017GHS	YYM131	2	47.4	13.6	7.19294	1.43617
2017GHS	YYM132	2	46.8	10.6	56.5335	7.24
2017GHS	YYM133	2	43.6	8.4	58.1564	8.69981
2017GHS	YYM134	2	42.8	8.4	94.0836	11.7017
2017GHS	YYM135	2	46.8	12	63.2091	9.41833
2017GHS	YYM136	2	32.4	5.4	23.7827	4.21167
2017GHS	YYM137	2	29.4	5.8	40.1512	5.1968
2017GHS	YYM138	2	39	9.4	18.8566	3.45904
2017GHS	YYM139	2	37	10.6	48.6823	7.06111
2017GHS	YYM140	2	48.4	8	43.711	7.54468
2017GHS	YYM141	2	44.2	8.6	46.0842	7.8385
2017GHS	YYM142	2	46.6	6.2	26.8541	4.00903
2017GHS	YYM143	2	46.8	9.2	33.6123	5.93129
2017GHS	YYM144	2	40.8	5	43.4221	5.58135
2017GHS	YYM145	2	29.6	8.2	35.8036	6.27532
2017GHS	YYM146	2	32.2	7.2	49.8802	8.23709
2017GHS	YYM147	2	47.4	10.8	87.9093	6.24402
2017GHS	YYM148	2	37.4	11.8	32.6911	4.90395
2017GHS	YYM149	2	42.8	10.2	80.7588	11.615
2017GHS	YYM150	2	38.6	9.8	37.5925	6.97333
2017GHS	YYM151	2	32.4	13.8	43.6763	7.77444
2017GHS	YYM152	2	33.2	5.6	31.9304	5.02653
2017GHS	YYM153	2	43.6	9.2	31.5304	3.47366
2017GHS	YYM154	2	41.6	11.4	123.621	15.0864
2017GHS	YYM155	2	41	9.2	100.389	12.3481
2017GHS	YYM156	2	43.2	8.2	41.6758	5.31458
2017GHS	YYM157	2	44.8	10	61.8322	7.51329
2017GHS	YYM158	2	49.8	10.6	53.0697	7.90769
2017GHS	YYM159	2	44.6	6.4	39.3969	4.89881
2017GHS	YYM160	2	44.4	17.4	106.658	13.8052
2017GHS	YYM161	2	46.2	17.4	50.5406	8.56729
2017GHS	YYM162	2	44.8	9.4	69.7861	7.92454
2017GHS	YYM163	2	43.6	9.2	85.5901	12.1919
2017GHS	YYM164	2	40.4	7	19.1086	2.36635
2017GHS	YYM165	2	43	9.6	70.51	9.8046
2017GHS	YYM166	2	39	5.6	94.4948	13.7264
2017GHS	YYM167	2	38.8	9.8	55.0723	8.32728
2017GHS	YYM168	2	46.4	9.2	71.1476	10.481
2017GHS	YYM169	2	41	8.4	76.8817	11.8452
2017GHS	YYM171	2	52.4	6.8	83.8893	10.374
2017GHS	YYM172	2	38.4	10.4	26.1659	3.51053
2017GHS	YYM173	2	40.4	11.2	85.7586	11.2007
2017GHS	YYM174	2	45.8	10.4	107.653	11.8491
2017GHS	YYM175	2	48.2	5.8	119.554	11.7572
2017GHS	YYM176	2	38.4	11.8	29.2391	3.45411
2017GHS	YYM177	2	35.4	9.6	39.0238	5.68847
2017GHS	YYM178	2	51.8	13.8	78.1308	10.8111
2017GHS	YYM179	2	36	5.2	29.0203	5.26859
2017GHS	YYM180	2	26	10.4	26.4536	2.88406
2017GHS	YYM181	2	32	11.2	50.6188	5.16035
2017GHS	YYM183	2	38.8	13.6	107.312	11.1937
2017GHS	YYM184	2	44	14.6	71.0845	8.91158
2017GHS	YYM185	2	40	7	97.908	10.3131
2017GHS	YYM186	2	48.6	13.4	94.0503	10.7141
2017GHS	YYM187	2	44.2	5.6	79.5364	7.37361
2017GHS	YYM188	2	28.8	8.4	64.7535	6.95976
2017GHS	YYM189	2	32.8	5.6	20.8186	4.331
2017GHS	YYM190	2	42.4	5.8	66.8508	7.55218
2017GHS	YYM191	2	34.2	8.4	19.6734	3.23516
2017GHS	YYM192	2	37.2	7.8	26.2883	2.81023
2017GHS	YYM193	2	44.8	9	81.884	9.36819
2017GHS	YYM194	2	40	5.4	33.4278	5.85792
2017GHS	YYM195	2	32.6	14	30.4305	3.08629
2017GHS	YYM196	2	29.6	9.8	59.0504	6.0376
2017GHS	YYM197	2	35.4	8.6	40.6721	3.48306
2017GHS	YYM198	2	33.8	13	39.5289	4.31611
2017GHS	YYM199	2	39.8	17.8	47.5916	5.58008
2017GHS	YYM201	2	44	10.2	62.096	8.15038
2017GHS	YYM202	2	38.6	11.8	12.0299	1.83
2017GHS	YYM203	2	32.8	9.8	-100	-100
2017GHS	YYM205	2	42.4	15.8	24.1958	3.96724
2017GHS	YYM206	2	34.6	12.2	38.1506	4.00391
2017GHS	YYM207	2	38	10.4	38.1266	5.02659
2017GHS	YYM209	2	47.2	16.8	76.5193	8.86269
2017GHS	YYM210	2	37.2	13	16.969	1.94596
2017GHS	YYM211	2	45.2	14.2	10.9311	1.51
2017GHS	YYM212	2	38.6	4.6	56.581	6.81527
2017GHS	YYM213	2	34.2	9.4	16.8376	2.2
2018CSS	SYN79	2	56.1667	9	35.7582	5.68
2018CSS	SYN80	2	73.8333	14.3333	127.849	18.31
2018CSS	YYM001	2	67.5	13.3333	119.306	14.67
2018CSS	YYM002	2	69.5	11.6667	95.4288	11.28
2018CSS	YYM003	2	71.1667	14.6667	123.064	15.16
2018CSS	YYM004	2	48.8333	8	26.5831	3.69
2018CSS	YYM005	2	61.3333	10.6667	80.5611	10.98
2018CSS	YYM006	2	53.1667	9.66667	42.0955	7.35
2018CSS	YYM007	2	63.6667	13	55.98	9.33
2018CSS	YYM008	2	57.8333	9	42.6713	7.39
2018CSS	YYM009	2	58.3333	11.6667	67.68	10.17
2018CSS	YYM010	2	48	5.66667	31.903	5.23
2018CSS	YYM011	2	58.1667	10.3333	44.9907	8.25
2018CSS	YYM013	2	66.5	12	84.3627	11.98
2018CSS	YYM014	2	60	8	61.0991	9.16
2018CSS	YYM015	2	54.6667	8	48.7234	6.56
2018CSS	YYM016	2	61.8333	12	88.7804	12.81
2018CSS	YYM017	2	65	10.6667	95.4059	12.33
2018CSS	YYM018	2	57	11	72.1242	9.03
2018CSS	YYM019	2	46.3333	7	24.7834	3.66
2018CSS	YYM020	2	59	11	48.9284	6.98
2018CSS	YYM021	2	48.8333	6.66667	26.8705	3.81
2018CSS	YYM022	2	52.6667	13.6667	79.0164	12.23
2018CSS	YYM023	2	52.3333	6.33333	18.3217	2.88
2018CSS	YYM024	2	60.3333	10	58.2915	8.91
2018CSS	YYM025	2	44.5	7.66667	34.6338	5.38
2018CSS	YYM026	2	44.3333	6	28.56	4.76
2018CSS	YYM027	2	60.8333	9.33333	59.3	8.6
2018CSS	YYM028	2	49	5.66667	24.57	3.99
2018CSS	YYM029	2	58.5	9	62.4385	8.51
2018CSS	YYM030	2	56.1667	8.66667	53.3102	6.71
2018CSS	YYM031	2	45.6667	5	13.7923	2.22
2018CSS	YYM032	2	71	10	86.743	11.89
2018CSS	YYM033	2	81.8333	13.3333	145.863	20.45
2018CSS	YYM034	2	72.3333	17.3333	138.188	19.46
2018CSS	YYM035	2	73	11.6667	67.8876	11.38
2018CSS	YYM036	2	54.1667	8.66667	35.5058	6.22
2018CSS	YYM037	2	53.5	6.33333	32.6478	4.97
2018CSS	YYM038	2	55.5	14	123.173	16.89
2018CSS	YYM039	2	74.1667	16.3333	98.705	14.71
2018CSS	YYM040	2	61.3333	12	120.108	17.38
2018CSS	YYM041	2	68	22	169.004	24.18
2018CSS	YYM042	2	55.8333	10	69.29	6.76
2018CSS	YYM043	2	64.1667	13.6667	61.2941	8.57
2018CSS	YYM044	2	74.8333	16.6667	116.057	16.65
2018CSS	YYM045	2	73.5	14.3333	126.188	18.67
2018CSS	YYM046	2	70.6667	11.6667	100.421	14.52
2018CSS	YYM047	2	59	15	107.748	15.52
2018CSS	YYM050	2	74	12	93.7947	15.41
2018CSS	YYM051	2	71.3333	11	88.6447	13.65
2018CSS	YYM052	2	68.5	10.3333	128.746	15.84
2018CSS	YYM054	2	61.3333	9	29.6096	9.74
2018CSS	YYM055	2	52	7.33333	39.2133	6.12
2018CSS	YYM057	2	59.8333	9	46.507	7.99
2018CSS	YYM058	2	65.8333	12.3333	92.2754	14.96
2018CSS	YYM059	2	65.8333	9.66667	58.646	9.89
2018CSS	YYM060	2	55.6667	10.6667	35.2726	4.86
2018CSS	YYM061	2	55.6667	10.6667	48.2353	7.28
2018CSS	YYM062	2	58	9.66667	58.533	8.3
2018CSS	YYM063	2	65	12	83.7529	14.12
2018CSS	YYM064	2	78.3333	14.6667	100.636	16.29
2018CSS	YYM065	2	72.6667	16.6667	96.5188	13.34
2018CSS	YYM066	2	70.5	15.3333	124.811	19.4
2018CSS	YYM067	2	50.8333	10	40	6.72
2018CSS	YYM068	2	58	14	55.8098	8.46
2018CSS	YYM069	2	62.3333	9.33333	48.2696	7.73
2018CSS	YYM070	2	65.1667	15.6667	64.8522	9.04
2018CSS	YYM071	2	69.8333	11.3333	59.5876	8.81
2018CSS	YYM072	2	72.1667	14.6667	87.047	14.55
2018CSS	YYM073	2	58.3333	10.3333	58.6052	6.96
2018CSS	YYM074	2	57.6667	12.6667	39.2232	5.54
2018CSS	YYM075	2	52.5	9.66667	33.1031	4.95
2018CSS	YYM076	2	58	11.6667	65.5145	7.27
2018CSS	YYM077	2	63	10.6667	70.9757	11.03
2018CSS	YYM078	2	69.8333	11.3333	102.609	14.94
2018CSS	YYM079	2	49.6667	8	21.5111	3.52
2018CSS	YYM080	2	48.5	9.66667	36.6119	6.45
2018CSS	YYM081	2	51.8333	9.33333	41.3	5.67
2018CSS	YYM082	2	53.1667	14	127.964	19.61
2018CSS	YYM083	2	62.5	13	105.445	13.58
2018CSS	YYM084	2	52.8333	11.3333	27.9735	4.02
2018CSS	YYM085	2	57.3333	11.3333	54.2135	7.48
2018CSS	YYM086	2	58	7.33333	47.5	7.3
2018CSS	YYM087	2	58.3333	9	37.9472	6.14
2018CSS	YYM088	2	59.8333	10.6667	42.9533	7.58
2018CSS	YYM089	2	61.5	11.3333	64.9037	9.59
2018CSS	YYM090	2	52	12	45.4133	6.76
2018CSS	YYM091	2	65.5	9.33333	61.3275	9.98
2018CSS	YYM092	2	56.8333	7	44.7556	7.44
2018CSS	YYM093	2	65.1667	11	84.7571	13.96
2018CSS	YYM094	2	56.6667	14.3333	73.2806	11.22
2018CSS	YYM095	2	55.8333	7	43.2936	6.62
2018CSS	YYM097	2	59.6667	11.3333	63.5725	8.63
2018CSS	YYM098	2	66.3333	12	81.4465	11.89
2018CSS	YYM099	2	49.5	11.3333	58.96	6.03
2018CSS	YYM100	2	52.8333	9	53.1935	6.94
2018CSS	YYM102	2	59	8	64.576	8.96
2018CSS	YYM103	2	55.6667	5.66667	47.4875	7.98
2018CSS	YYM104	2	51.3333	6.33333	41.8991	6.08
2018CSS	YYM105	2	50.6667	9.33333	34.0774	5.29
2018CSS	YYM106	2	64.1667	10.6667	95.7505	13.51
2018CSS	YYM107	2	65.8333	10	79.5707	11.35
2018CSS	YYM108	2	65.1667	11.3333	82.2497	11.35
2018CSS	YYM109	2	61.5	8.66667	50.7504	7.48
2018CSS	YYM110	2	55.6667	7.66667	37.8177	6.48
2018CSS	YYM111	2	41.1667	4.66667	13.3705	2.2
2018CSS	YYM112	2	62.3333	11.3333	75.2009	9.71
2018CSS	YYM113	2	64.8333	18.3333	67.9756	9.66
2018CSS	YYM114	2	54.6667	12.3333	67.6343	9.54
2018CSS	YYM115	2	57.3333	8.33333	38.5967	5.95
2018CSS	YYM116	2	60.3333	12	56.4762	8.76
2018CSS	YYM117	2	61.6667	12.6667	54.2877	7.09
2018CSS	YYM118	2	63.6667	10	109.288	17.4
2018CSS	YYM119	2	70.3333	14.6667	103.771	15.59
2018CSS	YYM120	2	70.3333	13.3333	135.701	18.85
2018CSS	YYM121	2	67.1667	14.6667	123.936	16.68
2018CSS	YYM122	2	51	7.33333	35.7467	5.04
2018CSS	YYM123	2	48.3333	11	36.6	5.49
2018CSS	YYM124	2	52.6667	11.6667	61.9042	8.95
2018CSS	YYM125	2	69.5	18	73.1719	11.96
2018CSS	YYM126	2	53	8	36.2742	5.51
2018CSS	YYM127	2	68.3333	14.3333	84.9273	12.73
2018CSS	YYM128	2	77.6667	10	62.1189	8.16
2018CSS	YYM129	2	73.1667	17	87.118	12.53
2018CSS	YYM130	2	76	15	116.073	17.24
2018CSS	YYM131	2	66	15.6667	97.093	12.27
2018CSS	YYM132	2	67.8333	11	97.128	12.54
2018CSS	YYM133	2	69	13.3333	88.4532	11.61
2018CSS	YYM134	2	69.3333	13	152.534	21.65
2018CSS	YYM135	2	70	12.6667	89.8868	11.6
2018CSS	YYM136	2	58.5	9	56.5055	8.2
2018CSS	YYM137	2	62.3333	12.3333	128.542	18.65
2018CSS	YYM138	2	57.3333	10.6667	54.0139	8.48
2018CSS	YYM139	2	73	15	129.396	17.22
2018CSS	YYM140	2	73.1667	14.3333	138.382	18.23
2018CSS	YYM141	2	76	13.3333	134.932	15.34
2018CSS	YYM142	2	68.6667	10.6667	100.504	13.05
2018CSS	YYM143	2	62.1667	10.3333	90.571	11.56
2018CSS	YYM144	2	55.8333	11.6667	152.32	23.8
2018CSS	YYM145	2	55.6667	9	71.3463	9.18
2018CSS	YYM146	2	64.5	9	50.6641	7.73
2018CSS	YYM147	2	66.1667	14	68.9097	9.72
2018CSS	YYM148	2	62.6667	11.3333	74.7681	10.54
2018CSS	YYM149	2	57.1667	12.3333	44.637	6.55
2018CSS	YYM150	2	59.1667	12.6667	51.0997	7.95
2018CSS	YYM151	2	53.6667	10.3333	52.7002	7.62
2018CSS	YYM152	2	60.1667	10	96.4068	14.97
2018CSS	YYM153	2	56.8333	11.3333	79.1508	11.5
2018CSS	YYM154	2	61.8333	13.6667	50.8309	8.34
2018CSS	YYM155	2	69.3333	16.6667	126.125	17.72
2018CSS	YYM156	2	64.6667	11.6667	99.0136	13.7
2018CSS	YYM157	2	55.3333	8.66667	39.6456	5.8
2018CSS	YYM158	2	55.1667	11	58.2808	7.76
2018CSS	YYM159	2	47	9.33333	24.4409	3.33
2018CSS	YYM160	2	54.5	9.33333	61.3782	7.93
2018CSS	YYM161	2	52.5	11	70.8209	11.17
2018CSS	YYM162	2	52.6667	12.3333	71.5682	9.58
2018CSS	YYM163	2	48.3333	10	40.6052	5.74
2018CSS	YYM164	2	40.6667	6.66667	34.09	4.87
2018CSS	YYM165	2	51.3333	8.33333	44.9194	6.08
2018CSS	YYM166	2	56	11.3333	93.94	12.32
2018CSS	YYM167	2	46.3333	8.33333	23.9844	3.44
2018CSS	YYM168	2	69.1667	20	115.88	16.74
2018CSS	YYM169	2	62.92	12.17	96.6463	13.23
2018CSS	YYM171	2	56.3333	12	77.3302	9.78
2018CSS	YYM172	2	58	7.66667	45.6168	6.87
2018CSS	YYM173	2	62.8333	16	75.3571	10.55
2018CSS	YYM174	2	71.6667	15	157.85	19.25
2018CSS	YYM175	2	64	13	40.1918	5.05
2018CSS	YYM176	2	57	8.33333	63.225	8.43
2018CSS	YYM177	2	53.3333	9.33333	70.8919	8.05
2018CSS	YYM178	2	56.6667	10.3333	68.8286	8.25
2018CSS	YYM179	2	53.6667	7.33333	68.9189	8.5
2018CSS	YYM180	2	57	7.33333	46.7811	5.93
2018CSS	YYM181	2	52.8333	8	42.63	5.46
2018CSS	YYM183	2	60.8333	11.6667	96.4879	11.53
2018CSS	YYM184	2	62.1667	10.3333	78.1557	9.33
2018CSS	YYM185	2	66.8333	11.6667	126.47	15.26
2018CSS	YYM186	2	61.1667	9.66667	95.2082	10.51
2018CSS	YYM187	2	56	9.33333	64.0167	8.05
2018CSS	YYM188	2	64.6667	8	60.2877	7.57
2018CSS	YYM189	2	53.6667	8	46.9309	6.48
2018CSS	YYM190	2	56	9.33333	68.2117	8.68
2018CSS	YYM191	2	59.3333	9.66667	55.942	7.47
2018CSS	YYM192	2	58	8.66667	64.1274	9.13
2018CSS	YYM193	2	72.3333	14.6667	112.694	13.79
2018CSS	YYM194	2	61.6667	8.66667	229.775	32.57
2018CSS	YYM195	2	62	10.6667	101.509	12.89
2018CSS	YYM196	2	69.5	10.3333	68.4279	9.43
2018CSS	YYM197	2	51	16.6667	52.8528	7.45
2018CSS	YYM198	2	61.5	9	94.593	13.08
2018CSS	YYM199	2	66.3333	13.3333	82.4236	11.73
2018CSS	YYM201	2	55.5	10.3333	78.0651	9.97
2018CSS	YYM202	2	46.3333	7.66667	28.567	3.95
2018CSS	YYM203	2	27.58	4.17	6.22222	-100
2018CSS	YYM205	2	41.3333	5	17.0507	2.49
2018CSS	YYM206	2	58.6667	13	76.0455	11.08
2018CSS	YYM207	2	64.8333	9	83.724	12.05
2018CSS	YYM209	2	62.1667	10.3333	106.382	13.71
2018CSS	YYM210	2	56.1667	11.6667	105.694	12.54
2018CSS	YYM211	2	61.8333	22	97.9395	12.17
2018CSS	YYM212	2	55.5	13	81.7406	10.75
2018CSS	YYM213	2	34.42	2.33	5.01818	0.69
2018GHS	SYN79	2	35.33	11	30.2721	4.80857
2018GHS	SYN80	2	51	14	75.9409	10.816
2018GHS	YYM001	2	55.6	20	134.572	16.5421
2018GHS	YYM002	2	53.7	13.5	65.9316	7.73333
2018GHS	YYM003	2	52.7	15.5	57.4941	7.02861
2018GHS	YYM004	2	50.8	10.5	56.9341	7.90303
2018GHS	YYM005	2	56.3	16	96.7171	13.182
2018GHS	YYM006	2	52.8	15.5	53.5625	7.35217
2018GHS	YYM007	2	61.8	16	67.9105	6.44842
2018GHS	YYM008	2	49.5	11	53.0918	9.19667
2018GHS	YYM009	2	37	20.5	49.4235	7.42667
2018GHS	YYM010	2	22.3	6	6.344	1.04
2018GHS	YYM011	2	53.6	19.5	43.3656	7.1952
2018GHS	YYM013	2	52	17	73.9453	10.0501
2018GHS	YYM014	2	52.6	14	67.7948	10.1638
2018GHS	YYM015	2	55.6	13	93.2453	10.1554
2018GHS	YYM016	2	50	16.3333	81.5669	8.37692
2018GHS	YYM017	2	50.17	15.3333	77.7897	7.05883
2018GHS	YYM018	2	37.78	11.68	29.3644	3.06764
2018GHS	YYM019	2	42.09	13	25.5283	3.77
2018GHS	YYM020	2	45.43	16	100.476	10.3337
2018GHS	YYM021	2	41.04	10.45	38.4007	4.44487
2018GHS	YYM022	2	45.66	15.5	67.4314	8.34369
2018GHS	YYM023	2	40.5	11.6667	21.7093	3.4125
2018GHS	YYM024	2	42.89	16.2	71.4589	10.0923
2018GHS	YYM025	2	40.3	10.8	30.2706	4.70222
2018GHS	YYM026	2	32.6	5	6.25	1.45042
2018GHS	YYM027	2	61.6	15.6	83.7626	10.1477
2018GHS	YYM028	2	48.2	10.5	54.523	4.85417
2018GHS	YYM029	2	54	13.65	55.8317	7.60952
2018GHS	YYM030	2	42.7	17.25	53.6685	6.7551
2018GHS	YYM031	2	44.5	9.66667	25.6909	4.13519
2018GHS	YYM032	2	50	9.66667	54.8314	7.56158
2018GHS	YYM033	2	63.4	16.42	78.055	7.94333
2018GHS	YYM034	2	61.8	16.85	86.2675	8.32148
2018GHS	YYM035	2	50.3	10.36	32.0547	5.34573
2018GHS	YYM036	2	42.6	9.66667	24.3296	4.23662
2018GHS	YYM037	2	41.1	11	14.7852	2.29508
2018GHS	YYM038	2	49.5	15.6667	60.8963	8.35033
2018GHS	YYM039	2	60.6	17.76	90.0368	12.4182
2018GHS	YYM040	2	48.5	13.45	35.1113	5.0807
2018GHS	YYM041	2	68.4	18.33	201.37	20.8407
2018GHS	YYM042	2	43.18	14.88	94.0267	9.17333
2018GHS	YYM043	2	53.6667	20.65	71.5751	6.05075
2018GHS	YYM044	2	58.3333	20.52	48.7708	6.90968
2018GHS	YYM045	2	52.57	18.45	79.0607	10.1697
2018GHS	YYM046	2	59.88	17.3333	134.075	13.3861
2018GHS	YYM047	2	47.44	21.35	68.2219	9.82667
2018GHS	YYM050	2	55.77	17.39	63.2387	6.3898
2018GHS	YYM051	2	57.63	17.3333	55.657	7.0057
2018GHS	YYM052	2	56.8	19	89.4883	9.01
2018GHS	YYM054	2	39	10.6667	14.1705	4.66133
2018GHS	YYM055	2	38.3	11.3333	21.059	3.28667
2018GHS	YYM057	2	52.4	22.6667	63.3815	10.8891
2018GHS	YYM058	2	56.5	17.6667	61.0235	9.89333
2018GHS	YYM059	2	39.8	8.33333	26.8695	4.53125
2018GHS	YYM060	2	55.2	14.6667	73.8031	10.0017
2018GHS	YYM061	2	41.8	11.3	17.1638	2.9859
2018GHS	YYM062	2	53	16	82.722	11.73
2018GHS	YYM063	2	49.9	13.66	42.7079	7.20018
2018GHS	YYM064	2	62.4	18.66	69.9676	11.9326
2018GHS	YYM065	2	64.6	17	77.2167	10.9967
2018GHS	YYM066	2	61.4	18.3333	116.501	18.1083
2018GHS	YYM067	2	48.4	13.6667	28.6078	4.80611
2018GHS	YYM068	2	52	19.3333	76.1839	5.54844
2018GHS	YYM069	2	52.1	14.6667	38.0079	6.08667
2018GHS	YYM070	2	59.7	15.6667	66.6855	9.29556
2018GHS	YYM071	2	58.3	19.43	63.2346	9.34921
2018GHS	YYM072	2	64.1	18	86.7649	14.065
2018GHS	YYM073	2	62.8	16.76	126.668	10.0431
2018GHS	YYM074	2	57.8	12.3333	68.3111	9.64846
2018GHS	YYM075	2	52.8	16.3333	66.1929	9.8898
2018GHS	YYM076	2	56.1	20.66	95.6486	10.6139
2018GHS	YYM077	2	57.3	21.3333	41.6974	6.548
2018GHS	YYM078	2	64.2	22.68	153.982	12.42
2018GHS	YYM079	2	43.1	10.36	17.5778	2.87636
2018GHS	YYM080	2	53.7	15.68	63.1448	8.12437
2018GHS	YYM081	2	52.1	23.33	53.0389	7.82816
2018GHS	YYM082	2	64.4	19	101.275	15.52
2018GHS	YYM083	2	62.1	19.6	129.121	12.6293
2018GHS	YYM084	2	57.8	16.6667	69.1219	9.93333
2018GHS	YYM085	2	57.8	18.26	101.139	13.9044
2018GHS	YYM086	2	45.8	9.48	43.8562	6.74
2018GHS	YYM087	2	51.6	17.3333	50.7386	8.92097
2018GHS	YYM088	2	45.8	15.6667	40.7443	7.19302
2018GHS	YYM089	2	59.3	19	82.1853	12.1435
2018GHS	YYM090	2	53.1	14.6667	46.5061	5.92267
2018GHS	YYM091	2	69	17.45	56.3921	9.01769
2018GHS	YYM092	2	65.2	14.84	78.3785	13.8029
2018GHS	YYM093	2	56.5	15.33	56.4238	9.27633
2018GHS	YYM094	2	53.5	16.6667	55.3083	8.46825
2018GHS	YYM095	2	55.3	15	68.0142	10.4
2018GHS	YYM097	2	55.7	16.25	78.7533	10.6908
2018GHS	YYM098	2	64	18	100.133	12.0462
2018GHS	YYM099	2	47.5	18.3333	126.622	10.95
2018GHS	YYM100	2	43.8	14.62	35.355	4.61267
2018GHS	YYM102	2	60.3	20	68.7682	9.54167
2018GHS	YYM103	2	47.5	19.33	28.3299	4.76067
2018GHS	YYM104	2	42.4	10.6	28.9129	4.19556
2018GHS	YYM105	2	60.6	24.1	83.4704	12.9575
2018GHS	YYM106	2	61.8	17.8	116.559	13.4461
2018GHS	YYM107	2	60.8	21.2	107.043	15.0027
2018GHS	YYM108	2	58.1	19.4	86.6392	11.9557
2018GHS	YYM109	2	60	16	65.1342	9.6
2018GHS	YYM110	2	57.1	11.7	67.159	11.5076
2018GHS	YYM111	2	52	13.7	47.2831	7.78
2018GHS	YYM112	2	46.85	15.9	43.8716	5.98665
2018GHS	YYM113	2	53.9	19.4	56.2113	7.98818
2018GHS	YYM114	2	58.4	28.4	136.413	14.2414
2018GHS	YYM115	2	42.9	12.6	21.3168	3.98286
2018GHS	YYM116	2	45	10	37.2318	5.775
2018GHS	YYM117	2	43.8	12.6	30.8226	4.02545
2018GHS	YYM118	2	46.3	10.9	37.7996	6.01818
2018GHS	YYM119	2	55.5	16.8	90.3849	13.5789
2018GHS	YYM120	2	49.6	15.9	76.1295	16.0575
2018GHS	YYM121	2	50.6	13.3	57.0477	7.98678
2018GHS	YYM122	2	42.8	9.5	28.3704	4.98
2018GHS	YYM123	2	55	19	77.7733	11.666
2018GHS	YYM124	2	48	16.3	92.7627	12.4115
2018GHS	YYM125	2	48.6	20	83.8599	10.2017
2018GHS	YYM126	2	46.5	16.6	43.7201	6.64103
2018GHS	YYM127	2	44.3	17.3	23.4745	3.51867
2018GHS	YYM128	2	55.4	15.3	106.533	10.231
2018GHS	YYM129	2	52.1	20.7	66.0975	9.50667
2018GHS	YYM130	2	49.8	20.7	35.3589	5.25176
2018GHS	YYM131	2	52.9	20	126.848	9.0303
2018GHS	YYM132	2	54.5	12	57.0685	7.368
2018GHS	YYM133	2	57.3	19.6	114.54	15.0341
2018GHS	YYM134	2	57.8	16.6	82.7561	11.746
2018GHS	YYM135	2	53.6	16.6	76.1971	9.83333
2018GHS	YYM136	2	41.8	9.2	30.8713	4.48
2018GHS	YYM137	2	53.65	24.7	65.8605	9.55565
2018GHS	YYM138	2	54.3	15.3	67.451	8.58958
2018GHS	YYM139	2	48.8	18.7	62.4521	8.31111
2018GHS	YYM140	2	56.2	13.7	57.6967	7.80077
2018GHS	YYM141	2	54	15.7	75.5586	8.59
2018GHS	YYM142	2	55.4	14.4	106.794	9.86667
2018GHS	YYM143	2	47.8	14.6	53.8055	6.08675
2018GHS	YYM144	2	46.5	8.7	39.7973	6.02183
2018GHS	YYM145	2	51.1	11.9	64.6912	8.00324
2018GHS	YYM146	2	59.1	12	57.4864	8.11771
2018GHS	YYM147	2	58	17	52.4668	7.99401
2018GHS	YYM148	2	56.6	19	40.2322	5.46715
2018GHS	YYM149	2	56	19.7	89.178	13.8909
2018GHS	YYM150	2	57.2	19	82.8522	10.89
2018GHS	YYM151	2	56.8	21.3	92.4596	13.0037
2018GHS	YYM152	2	47	12.4	34.0569	5.28833
2018GHS	YYM153	2	48.9	18.3	47.038	6.83426
2018GHS	YYM154	2	62.8	21.3	98.6645	16.4188
2018GHS	YYM155	2	65.3	19	90.8212	12.76
2018GHS	YYM156	2	53.8	15.3	73.3167	10.1444
2018GHS	YYM157	2	64.6	14.9	59.4088	8.69128
2018GHS	YYM158	2	70.8	23.1	168.77	14.4715
2018GHS	YYM159	2	47.6	19	69.7264	9.5
2018GHS	YYM160	2	65.9	18.8	121.059	15.6407
2018GHS	YYM161	2	62.2	19.3	47.6306	8.51238
2018GHS	YYM162	2	61.3	14.3	84.4313	11.3018
2018GHS	YYM163	2	59.6	20.7	80.0188	11.3116
2018GHS	YYM164	2	42	8	18.69	2.67
2018GHS	YYM165	2	63.5	18.7	117.475	15.0901
2018GHS	YYM166	2	65.5	24	130.191	17.0743
2018GHS	YYM167	2	62.6	19.3	82.961	11.8988
2018GHS	YYM168	2	69.3	16.7	102.438	14.7098
2018GHS	YYM169	2	73.3	16	110.62	15.2314
2018GHS	YYM171	2	64.5	20	88.6372	11.21
2018GHS	YYM172	2	50.5	10	26.3185	6.90264
2018GHS	YYM173	2	57.1	25	82.0029	11.4804
2018GHS	YYM174	2	59.8	22	102.418	12.49
2018GHS	YYM175	2	67.6	17.3	125.617	15.7835
2018GHS	YYM176	2	51.6	11.3	27.625	3.68333
2018GHS	YYM177	2	49	16.3	47.3769	5.83798
2018GHS	YYM178	2	61	20.7	90.8712	10.8921
2018GHS	YYM179	2	47.8	11.7	43.368	5.34872
2018GHS	YYM180	2	52.6	11.7	60.3418	7.64896
2018GHS	YYM181	2	55.3	12.7	57.6902	7.38889
2018GHS	YYM183	2	57.6	15.7	98.2752	11.7436
2018GHS	YYM184	2	55	13.3	76.3742	9.11733
2018GHS	YYM185	2	59.3	16	90.6799	10.9415
2018GHS	YYM186	2	62	16.3	135.039	14.1191
2018GHS	YYM187	2	52.5	15.7	71.1186	8.94306
2018GHS	YYM188	2	59.8	14	61.8298	7.12764
2018GHS	YYM189	2	44	9.7	29.4042	4.8906
2018GHS	YYM190	2	58.3	18.7	87.0034	11.0713
2018GHS	YYM191	2	50.2	11.3	27.7297	3.70278
2018GHS	YYM192	2	38.2	12.7	21.8377	3.00109
2018GHS	YYM193	2	59.6	23.3	86.3048	10.5061
2018GHS	YYM194	2	48.8	9	43.9161	6.225
2018GHS	YYM195	2	50.5	13	30.4333	4.86455
2018GHS	YYM196	2	63.5	11.9	61.5253	8.47875
2018GHS	YYM197	2	46.5	13.5	32.0822	4.52222
2018GHS	YYM198	2	40.6	10	41.3824	5.72222
2018GHS	YYM199	2	49.8	17.7	42.4556	6.042
2018GHS	YYM201	2	59.8	25.3	119.161	15.2185
2018GHS	YYM202	2	43	7	13.2348	1.83
2018GHS	YYM203	2	37.9	9.5	-100	-100
2018GHS	YYM205	2	48	19.6	27.1745	3.89684
2018GHS	YYM206	2	49	14.8	36.2754	5.99285
2018GHS	YYM207	2	54	18.3	52.5652	7.05655
2018GHS	YYM209	2	62.5	16.3	105.134	13.0055
2018GHS	YYM210	2	45.8	12	30.2685	3.59118
2018GHS	YYM211	2	43.7	9	13.681	4.77711
2018GHS	YYM212	2	50.5	18.3	85.8385	10.2189
2018GHS	YYM213	2	46	9	16	2.89442
2019GHS	SYN79	2	45.6667	10.3333	23.9	3.4
2019GHS	SYN80	2	65	16	72.1	10.8
2019GHS	YYM001	2	60.3333	17.3333	44.3	5.4
2019GHS	YYM002	2	68	16.3333	71.2	10.1
2019GHS	YYM003	2	62.6667	14.3333	57.8	7
2019GHS	YYM004	2	62.6667	15.3333	66.1	10.3
2019GHS	YYM005	2	68.3333	16.6667	75.9	11.4
2019GHS	YYM006	2	63.6667	14.6667	49	6.3
2019GHS	YYM007	2	60.6667	11.6667	60.5	8.4
2019GHS	YYM008	2	54.6667	11.6667	89.6	12.2
2019GHS	YYM009	2	69	16.3333	116.5	14.9
2019GHS	YYM010	2	55	11.3333	39.1	4.9
2019GHS	YYM011	2	64	17.6667	89.3	11.1
2019GHS	YYM013	2	56.8333	11.3333	37.3	4.7
2019GHS	YYM014	2	61.3333	10	40.6	5.5
2019GHS	YYM015	2	56.6667	16.3333	26.5	3
2019GHS	YYM016	2	61	14.3333	73.5	8.7
2019GHS	YYM017	2	58	11.3333	40.8	4.5
2019GHS	YYM018	2	53.6667	14.3333	66.9	3.8
2019GHS	YYM019	2	59.3333	13.6667	72.4	8.5
2019GHS	YYM020	2	66.6667	17	61	8.3
2019GHS	YYM021	2	55	10.6667	29.8	4
2019GHS	YYM022	2	61.3333	18.3333	83.7	10.8
2019GHS	YYM023	2	59	15.3333	50.3	7
2019GHS	YYM024	2	87.8333	12.6667	110	14.5
2019GHS	YYM025	2	54	12	49.7	6
2019GHS	YYM026	2	41.3333	5.66667	14.7	1.8
2019GHS	YYM027	2	70	14	46.4	4.7
2019GHS	YYM028	2	62	9.33333	36.6	4.9
2019GHS	YYM029	2	59.3333	9.66667	41.4	4.9
2019GHS	YYM030	2	64	16	55.3	6.2
2019GHS	YYM031	2	50.6667	11.3333	33.2	4.9
2019GHS	YYM032	2	59.3333	9.33333	42.4	5.4
2019GHS	YYM033	2	71.6667	12.6667	30.7	3.7
2019GHS	YYM034	2	63.6667	13.3333	52	5.8
2019GHS	YYM035	2	56.3333	12.3333	46.9	5.9
2019GHS	YYM036	2	46.3333	9.33333	21	3.1
2019GHS	YYM037	2	59	9	27.6	3.1
2019GHS	YYM038	2	36.3333	7.33333	15.3	1.6
2019GHS	YYM039	2	62.3333	12.3333	45.8	4.7
2019GHS	YYM040	2	70.5	11.6667	60	7.5
2019GHS	YYM041	2	71.8333	20.3333	121.4	13.8
2019GHS	YYM042	2	48.6667	10.6667	24.1	2.3
2019GHS	YYM043	2	60	17.6667	50.4	8
2019GHS	YYM044	2	63	20	49.2	5.8
2019GHS	YYM045	2	65	13.3333	29.1	3.3
2019GHS	YYM046	2	59.3333	13.6667	30	3.4
2019GHS	YYM047	2	57.6667	11	35.7	4.6
2019GHS	YYM050	2	58.6667	12.6667	38.5	4.4
2019GHS	YYM051	2	65.6667	16	52.7	6.4
2019GHS	YYM052	2	65	17	78	9.7
2019GHS	YYM054	2	51.3333	9.66667	38	5.1
2019GHS	YYM055	2	49.3333	9	28.7	3.7
2019GHS	YYM057	2	63	12.6667	58.3	7.3
2019GHS	YYM058	2	68	15.3333	65.9	9
2019GHS	YYM059	2	60.8333	11.3333	60.6	7.7
2019GHS	YYM060	2	60.6667	17.3333	40.8	4.3
2019GHS	YYM061	2	71	12	50.3	7.1
2019GHS	YYM062	2	64.6667	13.6667	53.5	6.4
2019GHS	YYM063	2	59	10	52.4	6.4
2019GHS	YYM064	2	60.8333	11	36.5	4.5
2019GHS	YYM065	2	65.3333	13.3333	84.8	9.6
2019GHS	YYM066	2	65	15	50.2	6.4
2019GHS	YYM067	2	51.6667	11.3333	37	5
2019GHS	YYM068	2	63.3333	16.3333	41.9	4.6
2019GHS	YYM069	2	65.8333	14.3333	74.6	8.8
2019GHS	YYM070	2	74.6667	14.6667	69.5	8.9
2019GHS	YYM071	2	69.3333	19	119.3	14.5
2019GHS	YYM072	2	71.6667	13.6667	57.3	7.3
2019GHS	YYM073	2	65.3333	14.6667	45.6	4.9
2019GHS	YYM074	2	61.6667	13.6667	58.4	6.6
2019GHS	YYM075	2	69.6667	13.3333	49.8	5
2019GHS	YYM076	2	68	16	70.2	11.9
2019GHS	YYM077	2	66.6667	13.6667	36.7	6.3
2019GHS	YYM078	2	66	17	65.5	11.6
2019GHS	YYM079	2	54.3333	11	34.4	5
2019GHS	YYM080	2	66.6667	16.3333	66.6	8.5
2019GHS	YYM081	2	65	16	67.5	8.9
2019GHS	YYM082	2	65.5	15.3333	64.9	8.7
2019GHS	YYM083	2	61	14	49.3	5.8
2019GHS	YYM084	2	60.6667	15.6667	56.6	7.3
2019GHS	YYM085	2	51	16.3333	63.2	8.5
2019GHS	YYM086	2	51.6667	8.66667	31.1	5.4
2019GHS	YYM087	2	61	11.6667	60.7	9.3
2019GHS	YYM088	2	44.6667	11	25.6	3.8
2019GHS	YYM089	2	60.6667	16	80.5	11.6
2019GHS	YYM090	2	47.8333	15	21.3	2.6
2019GHS	YYM091	2	64.3333	12	37.8	5
2019GHS	YYM092	2	62	11.6667	69.4	9.7
2019GHS	YYM093	2	61.8333	14.3333	52.6	7.2
2019GHS	YYM094	2	55	11.3333	42.2	5.6
2019GHS	YYM095	2	61.3333	20.3333	87.4	10.2
2019GHS	YYM097	2	64.3333	14.3333	52.4	5.7
2019GHS	YYM098	2	64.6667	15	94.7	11.7
2019GHS	YYM099	2	40.3333	11.6667	13.8	1.8
2019GHS	YYM100	2	63.1667	17.3333	96.2	11.4
2019GHS	YYM102	2	71.1667	17.3333	108.4	14.5
2019GHS	YYM103	2	59.3333	13	39.3	6
2019GHS	YYM104	2	45.6667	5.66667	14.3	2
2019GHS	YYM105	2	63	16.3333	76.9	10
2019GHS	YYM106	2	68	16.6667	85.6	12
2019GHS	YYM107	2	68.6667	16	79.3	10
2019GHS	YYM108	2	57.3333	13	57.9	6.8
2019GHS	YYM109	2	57.6667	14	51.1	6.2
2019GHS	YYM110	2	47.5	10	35.2	3.9
2019GHS	YYM111	2	42.1667	9.33333	24.7	3.5
2019GHS	YYM112	2	58.3333	12	52.1	7.4
2019GHS	YYM113	2	69.6667	22.3333	106.4	13.9
2019GHS	YYM114	2	60.6667	18.3333	71.5	7.9
2019GHS	YYM115	2	59.6667	11.3333	45.3	5.7
2019GHS	YYM116	2	49	9.66667	34.1	4.6
2019GHS	YYM117	2	54	12.3333	46.6	6.4
2019GHS	YYM118	2	48.5	7.66667	19.2	2.9
2019GHS	YYM119	2	61	14.6667	67.6	8.9
2019GHS	YYM120	2	51.8333	13.6667	75.4	8.6
2019GHS	YYM121	2	56.6667	13.3333	25.1	4
2019GHS	YYM122	2	50.3333	11.3333	46.7	6.1
2019GHS	YYM123	2	55	9.66667	25.5	2.9
2019GHS	YYM124	2	52.3333	15	75.1	9.2
2019GHS	YYM125	2	58.5	18.3333	64.9	7
2019GHS	YYM126	2	49.6667	11	31.2	4.1
2019GHS	YYM127	2	65.8333	15	80.8	9.6
2019GHS	YYM128	2	69.1667	13.6667	81.3	11.2
2019GHS	YYM129	2	63.8333	15.6667	45.6	6.3
2019GHS	YYM130	2	53.8333	12	30.4	3.8
2019GHS	YYM131	2	60.8333	15	52.2	7.1
2019GHS	YYM132	2	67	13.6667	63.1	8.5
2019GHS	YYM133	2	60.8333	14.3333	69.5	9.7
2019GHS	YYM134	2	66.5	16	106.2	14.2
2019GHS	YYM135	2	60.5	13.3333	76.7	10.1
2019GHS	YYM136	2	56.8333	9.66667	42.1	5.3
2019GHS	YYM137	2	64.3333	16.3333	73.3	9.1
2019GHS	YYM138	2	56.6667	10	52.9	6.9
2019GHS	YYM139	2	65.6667	16.6667	83.3	11.7
2019GHS	YYM140	2	67.6667	13.6667	78.9	9.6
2019GHS	YYM141	2	60.8333	12.6667	67.6	7.8
2019GHS	YYM142	2	68.1667	15	119.6	16.4
2019GHS	YYM143	2	62.6667	14.3333	86.9	11.6
2019GHS	YYM144	2	52	11	42.7	6.3
2019GHS	YYM145	2	46	10	31.3	4.8
2019GHS	YYM146	2	49	7.66667	39.6	5.8
2019GHS	YYM147	2	60.3333	13.6667	59	12.2
2019GHS	YYM148	2	59.6667	13	54.6	6.3
2019GHS	YYM149	2	60.6667	15.3333	67.5	9.7
2019GHS	YYM150	2	63.6667	14.6667	67.8	9.8
2019GHS	YYM151	2	56.5	18.3333	77.9	11.6
2019GHS	YYM152	2	58	12.3333	67.1	9.7
2019GHS	YYM153	2	65	17.3333	83.9	10.5
2019GHS	YYM154	2	63.6667	19	80.9	10.8
2019GHS	YYM155	2	56.3333	20	54.3	5.6
2019GHS	YYM156	2	52.3333	12	29.2	3.6
2019GHS	YYM157	2	62.5	13	56.2	6.7
2019GHS	YYM158	2	55.5	14	51.9	5.9
2019GHS	YYM159	2	52.6667	11.6667	39.7	4.9
2019GHS	YYM160	2	65.3333	18.6667	94.5	13.1
2019GHS	YYM161	2	58	18	69.2	8.6
2019GHS	YYM162	2	62.3333	15	63.2	7.8
2019GHS	YYM163	2	65	16	61.6	7.4
2019GHS	YYM164	2	56.1667	12.3333	47.5	6.3
2019GHS	YYM165	2	65.6667	13	97.2	13
2019GHS	YYM166	2	61.3333	12.3333	54	6.5
2019GHS	YYM167	2	54.3333	8.33333	40.8	5.5
2019GHS	YYM168	2	61.3333	11.3333	64.6	7.7
2019GHS	YYM169	2	60.5	17.3333	65.3	8
2019GHS	YYM171	2	59.5	15.3333	61.4	8.4
2019GHS	YYM172	2	60.3333	10	55.7	8.6
2019GHS	YYM173	2	68	17.3333	127.6	17.2
2019GHS	YYM174	2	67	14.6667	67.1	9.3
2019GHS	YYM175	2	71	16.3333	87.9	12
2019GHS	YYM176	2	56.6667	11.6667	35.4	5
2019GHS	YYM177	2	43.3333	10	26.7	3.4
2019GHS	YYM178	2	57	14	47.3	5.5
[truncated: 843 more rows]

## Sheet: Phenotype for QTL mapping
Environment	Traits	Syn79	Syn80	YYM001	YYM002	YYM003	YYM004	YYM005	YYM006	YYM007	YYM008	YYM009	YYM010	YYM011	YYM013	YYM014	YYM015	YYM016	YYM017	YYM018	YYM019	YYM020	YYM021	YYM022	YYM023	YYM024	YYM025	YYM026	YYM027	YYM028	YYM029	YYM030	YYM031	YYM032	YYM033	YYM034	YYM035	YYM036	YYM037	YYM038	YYM039	YYM040	YYM041	YYM042	YYM043	YYM044	YYM045	YYM046	YYM047
2017GHS	PH	31.87	48.64	42.3	40.2	44.84	28.875	27.5	48	38.2	33.6	41.6	29.7	40.375	40.7	33	38	42.775	38.7	36.7	27	39.5	32.1	38.7	34.225	45.9	28.5	32	38.2	38.4	42.4	41.7	31.1	32.1	49.2	44.9	38.6	31.5	46.4	47.4	28.7	36.3	46.4	36.1	37.8	43.7	39	38.6	36.1
2018GHS	PH	34.48	53.81	51.6458	48.7708	51.9583	48.3542	53.2292	48.5	50.9792	46.7083	39.8125	29.3775	50.3958	47.9375	43.4583	47.9583	45	46.4167	37.4375	37.9375	45.6667	37.3542	43.375	36.5	46.875	37.1042	35.6667	53.4583	43.375	54	42.25	41.4375	48.6667	60.75	54.3125	45.6667	38.1667	36.5	43.9583	51.7083	47.3125	62.6042	45.5833	47.3958	50.4167	53.875	54.2083	44.1333
2019GHS	PH	46.11	63.33	60.7778	62.7222	59.6667	59.8889	65.2222	67.2222	61.7778	53.1111	66.2222	56.5556	65.5556	64.5	62.1111	60.4444	61.4444	63	55.5556	55.5556	67.6667	52.5556	55.7778	56.4444	81.9444	48	40.2222	67.1111	55	63.6667	65.7778	49	58.5556	76.7222	67.2222	49.2778	47.5556	55.8889	44.7778	66.6667	67.9444	68.3889	48.7778	58.6667	60.2222	68.1667	63.4444	60.8889
2017CSS	PH	42	56.33	51.1667	53.6667	56.3333	48.8333	53.8333	51.6667	48.3333	46.1667	50.3333	40	58.1667	59.3333	52.1667	52.6667	47	50.8333	51.3333	46	57.1667	48.8333	51.6667	50.1667	59.8333	44.5	44.3333	58.6667	49	58.5	56.1667	45.6667	55.6667	69.3333	65.1667	58	49.6667	53.5	49	67.3333	59.5	67.8333	55.8333	55.8333	68.8333	66.5	56.6667	53.3333
2018CSS	PH	49.67	65.11	59.2778	63.0556	63.6667	57.8889	58.3333	56.1667	57.1111	52.8889	54.2222	43.1667	62.1111	65.0556	55.9444	55.3333	58.3889	61.5	54.6667	46.3333	59.1667	50.9444	53	51.3333	62.6667	50.4444	47.7778	63.3889	56.3889	59.7778	60.8889	50.9444	61.7222	76.5556	67.8889	66.3333	51.3889	53.9444	53.6111	70.3333	61.7222	68.4444	60.6667	63.3889	72.4444	72.8333	67.1667	62.7222
2017GHS	TN	5.6	12.53	12.1	11.125	12.4	5.85	7.5	11.8	9.8	9.3	15.2	7.7	9.93333	13.5	6.5	11.2	16	13.2	9.5	8	10.5	11.4	12.6	12.2	8.6	8.2	6.5	10.7	9.1	11.4	11	6.8	7.5	10.4	10.5	8.6	4.5	10.8	14.7	6	9.2	15.4	17.9	15.7	13.6	14.6	8.9	17.1
2018GHS	TN	8.17	16.67	15.8333	11.75	13.4167	10.25	13.3333	13.75	12.1667	9.66667	17.5833	6	17.25	14.6667	13.8333	10.6667	14.1667	12.9167	10.4583	9.875	13.8333	8.79167	12.4167	9.58333	14.25	10.4583	7.16667	14.2083	8.54167	13.3317	15.25	9.20833	9	13.8667	13.4583	10.4167	10.6667	10	15.0833	17.25	12.6667	19.2917	16.0833	18.6667	19.1667	17.2083	17.1667	20.0667
2019GHS	TN	10	15.78	18.8889	17.4444	13.7778	14.1111	15.6667	17	17.5556	12.4444	16.4444	11.1111	16.4444	18.5556	11.1111	17.2222	18.1111	17.4444	16.2222	11.7778	18.1111	10.1111	16.1111	12.1111	13.2222	10.7778	5.77778	14.6667	7.11111	14.1111	16.6667	9.44444	9.11111	13.4444	13.8889	10.2222	8.22222	8.66667	15.7778	15.7778	10.3333	19.3333	10.2222	14.3333	18	16.3333	13.7778	14.6667
2017CSS	TN	7	12	11.3333	11.6667	11	8	9.66667	7	9	5.66667	8.66667	4.33333	10.3333	12	6	8	8.33333	10.6667	11	6.66667	11	6.66667	13.3333	6.33333	9.33333	7.66667	6	9.33333	5	9	8.66667	5	7.33333	9.66667	10.3333	8.33333	5.33333	6.33333	8.66667	10.3333	8.33333	14	9.66667	12.6667	15	14.3333	11	9.66667
2018CSS	TN	8.33	13.22	13.1111	11.6667	12.4444	9.44444	10.6667	9.77778	12	8.11111	10	5	13	14	6.77778	9.66667	12	12.7778	11.5556	7.66667	11.8889	7.11111	13.4444	7.77778	10.1111	9.55556	6.11111	11.5556	5.66667	10.2222	11.6667	5.77778	8.33333	11	14	11.1111	7	6.88889	11.2222	13.5556	10.4444	17.1111	12	13	16.1111	18.3333	13.6667	15.3333
2017GHS	SFW	17.09	73.72	57.588	55.6879	50.718	30.941	48.4453	30.4458	25.2513	39.7313	45.5196	7.76414	36.6747	45.9082	23.7396	28.8601	14.6144	26.6082	11.449	12.5504	27.659	14.8201	32.3446	11.9464	75.9742	25.5331	7.0216	40.5916	11.3439	57.0437	27.0663	25.6972	40.2746	31.1962	30.242	27.8483	17.8139	16.5315	33.6936	41.3413	33.0588	87.9846	61.6922	27.8958	31.6579	53.9485	44.1056	48.6663
2018GHS	SFW	21.79	70.78	94.1697	58.8848	72.5343	41.6612	70.4714	46.3769	50.7055	52.4018	49.5528	7.29668	44.1677	61.1739	47.2567	61.7156	50.5293	53.7708	25.12	20.8286	65.0045	27.0538	53.1631	17.6854	75.8356	30.6747	10.9977	67.9249	36.938	57.9449	41.4986	28.9925	48.6733	55.9994	61.0577	33.5858	22.3649	18.7152	48.8946	69.9015	36.0982	156.944	83.9975	48.6021	41.5702	68.8186	92.6408	59.484
2019GHS	SFW	29.4	78.37	73.6667	65.9	58.4333	49.0667	78.7	64.5667	65.6333	61.8333	92.9667	43.7333	82.2667	76	50.2667	63.0333	88.5	73.0667	63.3	68.5	90.9333	33.4	75.9667	41.6	96.1333	30.9	13.1667	55.3333	22.7333	69.8	76.5333	26.6	34.7667	67.8	79.4667	32.7667	18.3667	29	37.4667	83.3667	52.3333	103.133	21.1	64	87.6	70.4667	64.0667	74.2667
2017CSS	SFW	26.58	82.57	59.2468	54.9846	100.539	26.4066	68.436	39.7308	52.5625	25.6848	42.1338	9.85448	54.0504	85.4609	28.2808	42.3642	42.6597	53.6972	46.6631	26.3424	54.5709	27.3957	74.2078	20.7174	66.2439	41.5559	26.1541	59.6069	21.6155	63.7939	46.4636	13.7957	51.1185	76.3037	77.4247	51.7894	30.6	36.5038	59.0191	79.0619	59.7575	97.7533	46.9981	53.06	111.815	132.547	78.2588	78.3859
2018CSS	SFW	36.89	96.08	80.9068	71.315	112.296	48.3852	69.4298	49.2911	54.3156	47.7491	57.0691	22.9892	61.4606	101.317	52.5451	47.0042	70.6545	97.6533	71.1156	42.4851	63.0714	31.5017	75.3766	35.9061	79.7524	53.8579	33.3399	77.2403	32.0376	76.0439	92.4626	30.6115	70.7514	108.823	115.445	94.9992	42.8903	41.9025	96.5081	135.61	94.9886	156.584	136.219	61.8586	122.2	148.389	140.681	111.094
2017GHS	SDW	2.85	10.22	8.25231	7.57568	7.08261	4.32364	6.279	4.39091	3.25714	5.04281	5.89875	1.04	5.5775	5.86604	3.24857	4.15556	2.124	3.38937	1.50893	1.74375	3.53778	2.06107	3.97944	1.66071	10.2188	3.30563	1.04167	5.8565	1.65312	7.60952	3.90875	4.13519	5.27083	4.3092	3.67944	3.92	2.88167	2.25077	4.61281	5.86692	4.99	12.2769	8.87353	3.45938	4.329	7.37917	6.16	7.04671
2018GHS	SDW	3.43	10.24	12.3997	7.68451	9.30988	6.11333	9.73048	6.87154	7.28778	7.11874	6.66271	1.04	6.76475	8.18335	6.70619	8.35493	6.94658	6.72135	2.59269	2.75687	8.93573	3.75297	7.20817	2.53661	10.5707	4.00392	1.55917	9.0021	5.25365	7.60976	5.33193	4.50509	6.39333	7.62627	7.91394	4.64667	3.57189	2.53838	6.48157	9.64255	5.03535	20.5438	9.02343	6.73342	5.66291	9.53825	12.7731	8.43669
2019GHS	SDW	4.63	11.87	9.7	8.6	7.5	7.2	10.8667	9.56667	9.43333	8.4	12.5	6.23333	12.6	10.1667	7.13333	8.53333	12.1667	9.13333	6.53333	9.06667	12.5	4.63333	10.3	5.96667	13.4	4.03333	1.86667	7.33333	3.23333	9.16667	9.83333	4.13333	4.56667	9.23333	10.3	4.53333	2.93333	3.93333	4.96667	11.5	7.3	13.5	2.26667	8.86667	11.9333	9.76667	8.83333	10.5333
2017CSS	SDW	4.43	11.45	8.49	7.48	14.04	3.69	8.87	5.73	6.78	3.26	5.46	1.32	8.22	10.92	3.87	6.1	6.2	6.84	6.15	3.66	6.98	3.81	9.13	2.88	8.91	5.38	3.88	8.6	3.15	8.51	6.71	2.22	6.69	10.54	9.42	7.29	4.95	4.97	8.08	11.22	9.02	13.64	6.76	6.58	15.29	18.13	10.93	11.35
2018CSS	SDW	5.59	13.98	10.6533	9.30667	14.4133	7.1	9.58667	7.30333	7.80667	6.48667	7.67333	3.27667	9.41333	13.5533	7.45667	6.36333	9.71333	12.2067	7.34	5.62333	8.67	4.37	10.22	5.15	11.1167	7.03	4.72667	10.2367	4.55667	9.98667	11.88	4.75667	9.29333	14.82	14.9633	13.1433	6.85	5.68333	12.7933	18.7067	13.25	20.4967	14.6333	8.57	16.6467	20.5667	19.3967	15.7567
[truncated: 155 more columns]
