# Supplementary material for: Mapping QTLs for enhancing early biomass derived from Aegilops tauschii in synthetic hexaploid wheat
Source: PLoS One. 2020 Jun 25;15(6):e0234882. doi: 10.1371/journal.pone.0234882 (PMC7316292; doi:10.1371/journal.pone.0234882)
Supplement: S3 Data — (XLS) [file pone.0234882.s003.xls]

## Sheet: Sheet1
Marker	Chromosome	Factal value		Theoretical value		Chi
		Syn80	Syn79	Syn80	Syn79
AX-110156738	1D	117	34	75.5	75.5	1.43384e-11
AX-110090502	1D	159	6	82.5	82.5	1.03684e-32
AX-109911195	1D	93	2	47.5	47.5	9.96624e-21
AX-109908110	1D	144	40	92	92	1.76091e-14
AX-94812958	1D	118	39	78.5	78.5	2.88405e-10
AX-110910133	1D	113	76	94.5	94.5	0.00711626
AX-111482680	1D	108	82	95	95	0.0592629
AX-109849585	1D	111	78	94.5	94.5	0.0163773
AX-111142978	1D	107	79	93	93	0.0400668
AX-94897297	1D	108	76	92	92	0.0183207
AX-109627222	1D	102	90	96	96	0.386476
AX-182152161	1D	104	89	96.5	96.5	0.280265
AX-109887577	1D	103	82	92.5	92.5	0.1226
AX-111105746	1D	114	85	99.5	99.5	0.0398061
AX-111503092	1D	100	84	92	92	0.238185
AX-111775504	1D	100	92	96	96	0.563703
AX-111060518	1D	98	85	91.5	91.5	0.336558
AX-110934628	1D	99	85	92	92	0.302028
AX-111815631	1D	99	85	92	92	0.302028
AX-111382637	1D	96	86	91	91	0.458542
AX-109010441	1D	94	92	93	93	0.883411
AX-94846537	1D	104	97	100.5	100.5	0.621488
AX-109746270	1D	93	79	86	86	0.285751
AX-111606607	1D	91	64	77.5	77.5	0.0301061
AX-86178400	1D	83	102	92.5	92.5	0.162441
AX-110080381	1D	108	93	100.5	100.5	0.290047
AX-111161814	1D	96	90	93	93	0.65998
AX-109334932	1D	99	87	93	93	0.378923
AX-109444408	1D	95	94	94.5	94.5	0.942014
AX-94566803	1D	78	96	87	87	0.172386
AX-109075563	2D	115	31	73	73	3.60426e-12
AX-111220010	2D	9	78	43.5	43.5	1.38692e-13
AX-108945987	2D	106	96	101	101	0.481683
AX-111734356	2D	106	94	100	100	0.396144
AX-108983103	2D	108	82	95	95	0.0592629
AX-111283000	2D	93	94	93.5	93.5	0.941705
AX-108911375	2D	109	81	95	95	0.0422212
AX-110415488	2D	115	76	95.5	95.5	0.0047734
AX-109278936	2D	114	76	95	95	0.00583683
AX-109401533	2D	109	76	92.5	92.5	0.0152575
AX-109283238	2D	116	77	96.5	96.5	0.00499616
AX-109898445	2D	112	77	94.5	94.5	0.0109004
AX-109419741	2D	114	76	95	95	0.00583683
AX-110124878	2D	116	77	96.5	96.5	0.00499616
AX-109505933	2D	114	79	96.5	96.5	0.011757
AX-94575160	2D	111	70	90.5	90.5	0.00230749
AX-111125241	2D	116	78	97	97	0.00636731
AX-110078020	2D	114	77	95.5	95.5	0.00742345
AX-110935958	2D	109	71	90	90	0.00462068
AX-95201693	2D	96	95	95.5	95.5	0.942317
AX-95259287	3D	81	97	89	89	0.23043
AX-111644320	3D	86	105	95.5	95.5	0.169196
AX-182084286	3D	88	103	95.5	95.5	0.277761
AX-108859112	3D	90	98	94	94	0.559584
AX-110596103	3D	87	88	87.5	87.5	0.939743
AX-109394931	3D	114	84	99	99	0.0330063
AX-110963247	3D	97	85	91	91	0.373735
AX-109316763	3D	101	78	89.5	89.5	0.085596
AX-111666852	4D	76	95	85.5	85.5	0.146233
AX-94864643	4D	91	97	94	94	0.66168
AX-95256476	4D	89	87	88	88	0.880168
AX-108866224	4D	87	89	88	88	0.880168
AX-110248393	4D	97	95	96	96	0.885234
AX-109863735	4D	96	73	84.5	84.5	0.0768554
AX-111914504	4D	100	59	79.5	79.5	0.00114793
AX-111482406	4D	95	91	93	93	0.769297
AX-110048819	4D	95	93	94	94	0.884028
AX-111490698	4D	96	92	94	94	0.770493
AX-110837046	4D	95	94	94.5	94.5	0.942014
AX-111473765	4D	95	93	94	94	0.884028
AX-111142287	4D	96	92	94	94	0.770493
AX-110501305	4D	91	91	91	91	1
AX-110938872	4D	96	92	94	94	0.770493
AX-110779068	4D	89	104	96.5	96.5	0.280265
AX-110155453	4D	84	97	90.5	90.5	0.333903
AX-108785930	4D	91	99	95	95	0.561658
AX-110070510	4D	85	111	98	98	0.0632908
AX-108920376	4D	83	101	92	92	0.184516
AX-111765943	4D	87	47	67	67	0.000549327
AX-110058454	5D	85	105	95	95	0.146793
AX-110476682	5D	85	105	95	95	0.146793
AX-109944385	5D	110	66	88	88	0.000911119
AX-111317347	5D	93	89	91	91	0.766848
AX-110935119	5D	101	87	94	94	0.307228
AX-94524902	5D	98	88	93	93	0.463415
AX-108879112	5D	92	94	93	93	0.883411
AX-109435975	5D	92	95	93.5	93.5	0.826353
AX-109558694	5D	93	83	88	88	0.450982
AX-111119791	5D	91	94	92.5	92.5	0.825432
AX-108733827	5D	91	96	93.5	93.5	0.714637
AX-94647797	5D	12	1	6.5	6.5	0.00228194
AX-110563308	5D	94	73	83.5	83.5	0.104156
AX-89431101	5D	108	93	100.5	100.5	0.290047
AX-110238102	5D	108	87	97.5	97.5	0.132622
AX-89564905	5D	89	98	93.5	93.5	0.510445
AX-111580436	5D	86	100	93	93	0.304642
AX-94984296	5D	85	101	93	93	0.240725
AX-108986002	5D	88	102	95	95	0.309788
AX-108926220	5D	75	116	95.5	95.5	0.00301058
AX-94840001	5D	75	106	90.5	90.5	0.0212108
AX-95246226	5D	93	88	90.5	90.5	0.710156
AX-94730362	5D	93	84	88.5	88.5	0.498735
AX-94972062	5D	86	81	83.5	83.5	0.698822
AX-108903666	5D	102	35	68.5	68.5	1.03925e-08
AX-111532602	6D	108	80	94	94	0.0411406
AX-110016680	6D	104	83	93.5	93.5	0.124619
AX-109579274	6D	106	80	93	93	0.0565967
AX-109897923	6D	106	83	94.5	94.5	0.0943265
AX-110068547	6D	88	84	86	86	0.760368
AX-109280501	6D	96	86	91	91	0.458542
AX-182016608	6D	108	82	95	95	0.0592629
AX-109940039	6D	91	97	94	94	0.66168
AX-95124889	6D	94	95	94.5	94.5	0.942014
AX-110409139	6D	101	80	90.5	90.5	0.118543
AX-109165959	6D	93	93	93	93	1
AX-109637291	6D	104	80	92	92	0.0768432
AX-109975102	6D	95	93	94	94	0.884028
AX-109968429	6D	91	91	91	91	1
AX-111768962	6D	91	95	93	93	0.769297
AX-95105904	7D	100	99	99.5	99.5	0.943487
AX-110129241	7D	94	92	93	93	0.883411
AX-94978407	7D	89	68	78.5	78.5	0.0937416
AX-110271371	7D	147	49	98	98	2.55963e-12
AX-110990504	7D	146	45	95.5	95.5	2.70939e-13
AX-111011212	7D	146	44	95	95	1.3633e-13
AX-109270431	7D	136	44	90	90	7.01864e-12
AX-110910179	7D	147	44	95.5	95.5	9.1367e-14
AX-109627540	7D	151	38	94.5	94.5	2.04284e-16
AX-109917900	7D	159	35	97	97	5.45136e-19
AX-110605376	7D	159	34	96.5	96.5	2.30502e-19
AX-109937582	7D	161	33	97	97	3.93337e-20
AX-111254427	7D	164	32	98	98	4.15712e-21
AX-94807766	7D	122	3	62.5	62.5	1.86603e-26
AX-109592291	7D	65	121	93	93	4.02362e-05
AX-111594797	7D	117	78	97.5	97.5	0.00522462
AX-110044604	7D	117	78	97.5	97.5	0.00522462
AX-111462186	7D	99	76	87.5	87.5	0.0820987
AX-94997344	7D	109	74	91.5	91.5	0.00967385
AX-109402197	7D	102	82	92	92	0.140369
AX-94923899	7D	107	60	83.5	83.5	0.000275865
AX-182076818	7D	103	66	84.5	84.5	0.00442508
AX-94964468	7D	109	76	92.5	92.5	0.0152575
AX-110296096	7D	95	78	86.5	86.5	0.196189
AX-94470019	7D	108	73	90.5	90.5	0.00928091
AX-109359848	7D	93	92	92.5	92.5	0.941391
AX-108978807	7D	101	94	97.5	97.5	0.616174
AX-111629648	7D	91	94	92.5	92.5	0.825432
AX-110174970	7D	91	94	92.5	92.5	0.825432
AX-108948218	7D	97	92	94.5	94.5	0.716085
AX-110575187	7D	88	82	85	85	0.645388
AX-111980205	7D	88	97	92.5	92.5	0.508168
AX-111611031	7D	92	98	95	95	0.663355
AX-109856840	7D	93	100	96.5	96.5	0.614352
